# Supplementary material for: Structural versatility of the quasi-aromatic Möbius type zinc(ii)-pseudohalide complexes – experimental and theoretical investigations
Source: RSC Adv. 2019 Jul 31;9(41):23764–73. doi: 10.1039/c9ra05276c (PMC9069493; doi:10.1039/c9ra05276c)
Supplement: RA-009-C9RA05276C-s002 [file RA-009-C9RA05276C-s002.cif]

# Electronic Supplementary Material (ESI) for RSC Advances.
# This journal is © The Royal Society of Chemistry 2019

####################################################################### 
# 
# This file contains crystal structure data downloaded from the 
# Cambridge Structural Database (CSD) hosted by the Cambridge 
# Crystallographic Data Centre (CCDC).
# 
# Full information about CCDC data access policies and citation 
# guidelines are available at http://www.ccdc.cam.ac.uk/access/V1 
# 
# Audit and citation data items may have been added by the CCDC. 
# Please retain this information to preserve the provenance of 
# this file and to allow appropriate attribution of the data. 
# 
#######################################################################

data_shelx
_database_code_depnum_ccdc_archive 'CCDC 1901201'
loop_
_audit_author_name
_audit_author_address
'Damir Safin'
;University of Tyumen
Russia
;
_audit_update_record             
;
2019-03-05 deposited with the CCDC.	2019-07-24 downloaded from the CCDC.
;

_audit_creation_method           SHELXL-2014/7
_shelx_SHELXL_version_number     2014/7
_chemical_name_systematic        ?
_chemical_name_common            ?
_chemical_melting_point          ?
_chemical_formula_moiety         'C40 H28 N8 S2 Zn'
_chemical_formula_sum            'C40 H28 N8 S2 Zn'
_chemical_formula_weight         750.19

loop_
_atom_type_symbol
_atom_type_description
_atom_type_scat_dispersion_real
_atom_type_scat_dispersion_imag
_atom_type_scat_source
C C 0.0033 0.0016 'International Tables Vol C Tables 4.2.6.8 and 6.1.1.4'
H H 0.0000 0.0000 'International Tables Vol C Tables 4.2.6.8 and 6.1.1.4'
N N 0.0061 0.0033 'International Tables Vol C Tables 4.2.6.8 and 6.1.1.4'
S S 0.1246 0.1234 'International Tables Vol C Tables 4.2.6.8 and 6.1.1.4'
Zn Zn 0.2839 1.4301 'International Tables Vol C Tables 4.2.6.8 and 6.1.1.4'

_space_group_crystal_system      monoclinic
_space_group_IT_number           14
_space_group_name_H-M_alt        'P 21/n'
_space_group_name_Hall           '-P 2yn'

_shelx_space_group_comment       
;
The symmetry employed for this shelxl refinement is uniquely defined
by the following loop, which should always be used as a source of
symmetry information in preference to the above space-group names.
They are only intended as comments.
;

loop_
_space_group_symop_operation_xyz
'x, y, z'
'-x+1/2, y+1/2, -z+1/2'
'-x, -y, -z'
'x-1/2, -y-1/2, z-1/2'

_cell_length_a                   12.8146(10)
_cell_length_b                   20.5355(17)
_cell_length_c                   13.4451(11)
_cell_angle_alpha                90
_cell_angle_beta                 98.2250(10)
_cell_angle_gamma                90
_cell_volume                     3501.7(5)
_cell_formula_units_Z            4
_cell_measurement_temperature    296(2)
_cell_measurement_reflns_used    987
_cell_measurement_theta_min      2.01
_cell_measurement_theta_max      22.56

_exptl_crystal_description       block
_exptl_crystal_colour            colourless
_exptl_crystal_density_meas      ?
_exptl_crystal_density_method    ?
_exptl_crystal_density_diffrn    1.423
_exptl_crystal_F_000             1544
_exptl_transmission_factor_min   ?
_exptl_transmission_factor_max   ?
_exptl_crystal_size_max          0.217
_exptl_crystal_size_mid          0.211
_exptl_crystal_size_min          0.128
_exptl_absorpt_coefficient_mu    0.863
_shelx_estimated_absorpt_T_min   0.835
_shelx_estimated_absorpt_T_max   0.898
_exptl_absorpt_correction_type   empirical
_exptl_absorpt_correction_T_min  0.8348
_exptl_absorpt_correction_T_max  0.8975
_exptl_absorpt_process_details   sadabs

_exptl_absorpt_special_details   ?

_diffrn_ambient_temperature      296(2)
_diffrn_radiation_wavelength     0.71073
_diffrn_radiation_type           MoK\a
_diffrn_radiation_source         'fine-focus sealed tube'
_diffrn_radiation_monochromator  graphite
_diffrn_measurement_device_type  'Bruker APEX-II CCD'
_diffrn_measurement_method       '\f and \w scans'
_diffrn_detector_area_resol_mean ?
_diffrn_reflns_number            5447
_diffrn_reflns_av_unetI/netI     0.0235
_diffrn_reflns_av_R_equivalents  0.0340
_diffrn_reflns_limit_h_min       -14
_diffrn_reflns_limit_h_max       14
_diffrn_reflns_limit_k_min       -23
_diffrn_reflns_limit_k_max       23
_diffrn_reflns_limit_l_min       -15
_diffrn_reflns_limit_l_max       15
_diffrn_reflns_theta_min         1.824
_diffrn_reflns_theta_max         23.940
_diffrn_reflns_theta_full        23.940
_diffrn_measured_fraction_theta_max 0.998
_diffrn_measured_fraction_theta_full 0.998
_diffrn_reflns_Laue_measured_fraction_max 0.998
_diffrn_reflns_Laue_measured_fraction_full 0.998
_diffrn_reflns_point_group_measured_fraction_max 0.998
_diffrn_reflns_point_group_measured_fraction_full 0.998
_reflns_number_total             5447
_reflns_number_gt                4585
_reflns_threshold_expression     'I > 2\s(I)'
_reflns_Friedel_coverage         0.000
_reflns_Friedel_fraction_max     .
_reflns_Friedel_fraction_full    .

_reflns_special_details          
;
 Reflections were merged by SHELXL according to the crystal
 class for the calculation of statistics and refinement.
 
 _reflns_Friedel_fraction is defined as the number of unique
 Friedel pairs measured divided by the number that would be
 possible theoretically, ignoring centric projections and
 systematic absences.
;

_computing_data_collection       'Bruker APEX2'
_computing_cell_refinement       'Bruker SAINT'
_computing_data_reduction        'Bruker SAINT'
_computing_structure_solution    'SHELXS-97 (Sheldrick, 2008)'
_computing_structure_refinement  'SHELXL-2014/7 (Sheldrick, 2014)'
_computing_molecular_graphics    ?
_computing_publication_material  ?

_refine_special_details          ?
_refine_ls_structure_factor_coef Fsqd
_refine_ls_matrix_type           full
_refine_ls_weighting_scheme      calc
_refine_ls_weighting_details     
'w=1/[\s^2^(Fo^2^)+(0.0216P)^2^+2.2514P] where P=(Fo^2^+2Fc^2^)/3'
_atom_sites_solution_primary     ?
_atom_sites_solution_secondary   ?
_atom_sites_solution_hydrogens   geom
_refine_ls_hydrogen_treatment    constr
_refine_ls_extinction_method     none
_refine_ls_extinction_coef       .
_refine_ls_number_reflns         5447
_refine_ls_number_parameters     460
_refine_ls_number_restraints     0
_refine_ls_R_factor_all          0.0363
_refine_ls_R_factor_gt           0.0258
_refine_ls_wR_factor_ref         0.0588
_refine_ls_wR_factor_gt          0.0552
_refine_ls_goodness_of_fit_ref   1.026
_refine_ls_restrained_S_all      1.026
_refine_ls_shift/su_max          0.001
_refine_ls_shift/su_mean         0.000

loop_
_atom_site_label
_atom_site_type_symbol
_atom_site_fract_x
_atom_site_fract_y
_atom_site_fract_z
_atom_site_U_iso_or_equiv
_atom_site_adp_type
_atom_site_occupancy
_atom_site_site_symmetry_order
_atom_site_calc_flag
_atom_site_refinement_flags_posn
_atom_site_refinement_flags_adp
_atom_site_refinement_flags_occupancy
_atom_site_disorder_assembly
_atom_site_disorder_group
Zn Zn 0.68278(2) 0.03731(2) 0.88124(2) 0.01940(7) Uani 1 1 d . . . . .
S1 S 0.80240(5) 0.19509(3) 1.12275(4) 0.03242(14) Uani 1 1 d . . . . .
S2 S 0.53856(5) -0.17497(3) 0.86662(6) 0.04628(18) Uani 1 1 d . . . . .
N1 N 0.52914(12) 0.08420(8) 0.82800(12) 0.0201(4) Uani 1 1 d . . . . .
N2 N 0.70657(12) 0.11825(7) 0.76883(11) 0.0172(4) Uani 1 1 d . . . . .
N3 N 0.80502(12) 0.12709(7) 0.74021(12) 0.0172(4) Uani 1 1 d . . . . .
N4 N 0.72504(12) -0.00967(8) 0.66172(11) 0.0188(4) Uani 1 1 d . . . . .
N5 N 0.76392(12) -0.01389(8) 0.76381(11) 0.0184(4) Uani 1 1 d . . . . .
N6 N 0.82706(13) -0.01749(8) 0.95673(12) 0.0210(4) Uani 1 1 d . . . . .
N7 N 0.70335(15) 0.09808(9) 0.99910(13) 0.0318(4) Uani 1 1 d . . . . .
N8 N 0.60167(13) -0.04621(9) 0.89559(12) 0.0250(4) Uani 1 1 d . . . . .
C1 C 0.62464(15) 0.14686(9) 0.72106(14) 0.0184(4) Uani 1 1 d . . . . .
C2 C 0.83213(15) 0.08960(9) 0.67192(13) 0.0154(4) Uani 1 1 d . . . . .
C3 C 0.75734(14) 0.04029(9) 0.61739(13) 0.0154(4) Uani 1 1 d . . . . .
C4 C 0.82501(15) -0.06207(9) 0.79197(14) 0.0189(4) Uani 1 1 d . . . . .
C5 C 0.74380(16) 0.13884(10) 1.05029(15) 0.0232(5) Uani 1 1 d . . . . .
C6 C 0.57646(16) -0.09959(11) 0.88288(15) 0.0244(5) Uani 1 1 d . . . . .
C11 C 0.52695(15) 0.13604(9) 0.76655(14) 0.0190(4) Uani 1 1 d . . . . .
C12 C 0.44185(16) 0.17781(10) 0.75000(15) 0.0254(5) Uani 1 1 d . . . . .
H12A H 0.4423 0.2131 0.7067 0.030 Uiso 1 1 calc R U . . .
C13 C 0.35563(16) 0.16615(11) 0.79916(16) 0.0294(5) Uani 1 1 d . . . . .
H13A H 0.2977 0.1939 0.7901 0.035 Uiso 1 1 calc R U . . .
C14 C 0.35723(17) 0.11310(11) 0.86128(16) 0.0300(5) Uani 1 1 d . . . . .
H14A H 0.3001 0.1041 0.8946 0.036 Uiso 1 1 calc R U . . .
C15 C 0.44492(16) 0.07313(11) 0.87368(15) 0.0260(5) Uani 1 1 d . . . . .
H15A H 0.4453 0.0371 0.9155 0.031 Uiso 1 1 calc R U . . .
C21 C 0.94092(15) 0.09692(9) 0.64903(13) 0.0162(4) Uani 1 1 d . . . . .
C22 C 0.99220(16) 0.15657(10) 0.66491(15) 0.0224(5) Uani 1 1 d . . . . .
H22A H 0.9568 0.1920 0.6872 0.027 Uiso 1 1 calc R U . . .
C23 C 1.09522(16) 0.16337(11) 0.64782(16) 0.0287(5) Uani 1 1 d . . . . .
H23A H 1.1286 0.2036 0.6569 0.034 Uiso 1 1 calc R U . . .
C24 C 1.14859(17) 0.11030(12) 0.61712(16) 0.0321(5) Uani 1 1 d . . . . .
H24A H 1.2184 0.1147 0.6065 0.038 Uiso 1 1 calc R U . . .
C25 C 1.09912(17) 0.05094(11) 0.60210(16) 0.0304(5) Uani 1 1 d . . . . .
H25A H 1.1359 0.0152 0.5824 0.036 Uiso 1 1 calc R U . . .
C26 C 0.99442(15) 0.04416(10) 0.61619(14) 0.0228(5) Uani 1 1 d . . . . .
H26A H 0.9603 0.0044 0.6037 0.027 Uiso 1 1 calc R U . . .
C31 C 0.71783(15) 0.04965(9) 0.50953(14) 0.0175(4) Uani 1 1 d . . . . .
C32 C 0.75934(16) 0.09732(10) 0.45296(14) 0.0223(5) Uani 1 1 d . . . . .
H32A H 0.8119 0.1249 0.4836 0.027 Uiso 1 1 calc R U . . .
C33 C 0.72294(18) 0.10402(11) 0.35130(16) 0.0305(5) Uani 1 1 d . . . . .
H33A H 0.7518 0.1356 0.3138 0.037 Uiso 1 1 calc R U . . .
C34 C 0.64423(19) 0.06397(12) 0.30598(16) 0.0375(6) Uani 1 1 d . . . . .
H34A H 0.6204 0.0681 0.2376 0.045 Uiso 1 1 calc R U . . .
C35 C 0.60050(19) 0.01758(12) 0.36177(17) 0.0400(6) Uani 1 1 d . . . . .
H35A H 0.5459 -0.0086 0.3312 0.048 Uiso 1 1 calc R U . . .
C36 C 0.63731(17) 0.00986(11) 0.46257(16) 0.0291(5) Uani 1 1 d . . . . .
H36A H 0.6083 -0.0220 0.4994 0.035 Uiso 1 1 calc R U . . .
C41 C 0.86669(15) -0.06359(10) 0.90121(14) 0.0203(5) Uani 1 1 d . . . . .
C42 C 0.94271(16) -0.10756(10) 0.94198(16) 0.0259(5) Uani 1 1 d . . . . .
H42A H 0.9677 -0.1393 0.9020 0.031 Uiso 1 1 calc R U . . .
C43 C 0.98101(17) -0.10346(11) 1.04395(16) 0.0312(5) Uani 1 1 d . . . . .
H43A H 1.0334 -0.1317 1.0732 0.037 Uiso 1 1 calc R U . . .
C44 C 0.93998(18) -0.05700(11) 1.10043(16) 0.0315(5) Uani 1 1 d . . . . .
H44A H 0.9634 -0.0537 1.1690 0.038 Uiso 1 1 calc R U . . .
C45 C 0.86353(17) -0.01521(11) 1.05445(15) 0.0277(5) Uani 1 1 d . . . . .
H45A H 0.8362 0.0160 1.0936 0.033 Uiso 1 1 calc R U . . .
C111 C 0.62125(15) 0.18460(9) 0.62657(14) 0.0203(5) Uani 1 1 d . . . . .
C112 C 0.54126(17) 0.17117(11) 0.54727(16) 0.0278(5) Uani 1 1 d . . . . .
H11D H 0.4881 0.1420 0.5567 0.033 Uiso 1 1 calc R U . . .
C113 C 0.54035(18) 0.20091(12) 0.45486(16) 0.0340(6) Uani 1 1 d . . . . .
H11E H 0.4873 0.1912 0.4022 0.041 Uiso 1 1 calc R U . . .
C114 C 0.61807(19) 0.24500(11) 0.44086(17) 0.0352(6) Uani 1 1 d . . . . .
H11C H 0.6176 0.2648 0.3786 0.042 Uiso 1 1 calc R U . . .
C115 C 0.69674(18) 0.25977(10) 0.51910(17) 0.0309(5) Uani 1 1 d . . . . .
H11B H 0.7484 0.2900 0.5096 0.037 Uiso 1 1 calc R U . . .
C116 C 0.69889(16) 0.22972(10) 0.61139(15) 0.0238(5) Uani 1 1 d . . . . .
H11A H 0.7523 0.2396 0.6636 0.029 Uiso 1 1 calc R U . . .
C411 C 0.85187(16) -0.11433(9) 0.72320(14) 0.0209(5) Uani 1 1 d . . . . .
C412 C 0.95357(17) -0.12484(10) 0.70258(16) 0.0282(5) Uani 1 1 d . . . . .
H41A H 1.0084 -0.0983 0.7317 0.034 Uiso 1 1 calc R U . . .
C413 C 0.97363(19) -0.17485(11) 0.63850(17) 0.0349(6) Uani 1 1 d . . . . .
H41B H 1.0417 -0.1811 0.6240 0.042 Uiso 1 1 calc R U . . .
C414 C 0.8938(2) -0.21512(11) 0.59632(16) 0.0358(6) Uani 1 1 d . . . . .
H41E H 0.9078 -0.2488 0.5540 0.043 Uiso 1 1 calc R U . . .
C415 C 0.79225(19) -0.20524(11) 0.61721(16) 0.0348(6) Uani 1 1 d . . . . .
H41D H 0.7381 -0.2325 0.5889 0.042 Uiso 1 1 calc R U . . .
C416 C 0.77084(17) -0.15513(10) 0.67993(15) 0.0266(5) Uani 1 1 d . . . . .
H41C H 0.7024 -0.1486 0.6933 0.032 Uiso 1 1 calc R U . . .

loop_
_atom_site_aniso_label
_atom_site_aniso_U_11
_atom_site_aniso_U_22
_atom_site_aniso_U_33
_atom_site_aniso_U_23
_atom_site_aniso_U_13
_atom_site_aniso_U_12
Zn 0.02387(13) 0.01781(13) 0.01584(12) -0.00167(10) 0.00044(9) -0.00283(10)
S1 0.0364(3) 0.0281(3) 0.0305(3) -0.0077(3) -0.0029(3) -0.0050(3)
S2 0.0443(4) 0.0202(3) 0.0728(5) -0.0059(3) 0.0030(3) -0.0043(3)
N1 0.0206(9) 0.0210(9) 0.0187(9) -0.0018(7) 0.0027(7) -0.0020(7)
N2 0.0166(9) 0.0177(9) 0.0174(9) -0.0034(7) 0.0029(7) -0.0004(7)
N3 0.0160(9) 0.0168(9) 0.0183(9) 0.0017(7) 0.0012(7) 0.0003(7)
N4 0.0219(9) 0.0183(9) 0.0153(9) 0.0008(7) -0.0009(7) 0.0007(7)
N5 0.0235(9) 0.0167(9) 0.0139(8) 0.0019(7) -0.0014(7) -0.0052(7)
N6 0.0247(9) 0.0204(9) 0.0164(9) 0.0005(7) -0.0019(7) -0.0058(7)
N7 0.0381(11) 0.0302(11) 0.0248(10) -0.0076(9) -0.0029(8) 0.0013(9)
N8 0.0262(10) 0.0228(11) 0.0257(10) 0.0006(8) 0.0028(8) -0.0051(8)
C1 0.0220(11) 0.0143(10) 0.0186(10) -0.0047(8) 0.0025(9) -0.0007(9)
C2 0.0180(10) 0.0147(10) 0.0119(10) 0.0046(8) -0.0032(8) 0.0031(8)
C3 0.0133(10) 0.0158(10) 0.0168(10) -0.0019(8) 0.0007(8) 0.0046(8)
C4 0.0194(11) 0.0157(11) 0.0205(11) 0.0027(8) -0.0005(8) -0.0041(9)
C5 0.0253(12) 0.0261(12) 0.0179(11) 0.0036(10) 0.0015(9) 0.0066(10)
C6 0.0184(11) 0.0308(14) 0.0240(12) 0.0019(10) 0.0024(9) 0.0043(10)
C11 0.0206(11) 0.0185(11) 0.0172(10) -0.0045(8) 0.0000(8) -0.0016(9)
C12 0.0233(12) 0.0258(12) 0.0266(12) 0.0006(9) 0.0017(9) 0.0005(9)
C13 0.0196(11) 0.0363(13) 0.0321(13) -0.0017(11) 0.0021(10) 0.0055(10)
C14 0.0207(12) 0.0428(14) 0.0279(12) -0.0031(11) 0.0079(9) -0.0048(10)
C15 0.0273(12) 0.0301(12) 0.0210(11) 0.0006(9) 0.0055(9) -0.0035(10)
C21 0.0175(10) 0.0194(11) 0.0106(9) 0.0027(8) -0.0014(8) 0.0016(8)
C22 0.0229(12) 0.0186(11) 0.0249(11) 0.0035(9) 0.0007(9) 0.0016(9)
C23 0.0231(12) 0.0307(13) 0.0314(13) 0.0044(10) 0.0011(10) -0.0052(10)
C24 0.0171(11) 0.0515(16) 0.0278(12) -0.0011(11) 0.0038(9) -0.0014(11)
C25 0.0247(12) 0.0393(14) 0.0274(12) -0.0083(10) 0.0040(10) 0.0083(10)
C26 0.0242(11) 0.0252(12) 0.0180(11) -0.0045(9) -0.0002(9) 0.0011(9)
C31 0.0185(10) 0.0189(11) 0.0145(10) -0.0025(8) 0.0001(8) 0.0055(8)
C32 0.0242(11) 0.0220(11) 0.0197(11) 0.0014(9) -0.0002(9) 0.0034(9)
C33 0.0397(14) 0.0319(13) 0.0197(11) 0.0073(10) 0.0036(10) 0.0061(11)
C34 0.0484(15) 0.0439(15) 0.0165(12) -0.0001(11) -0.0081(11) 0.0080(12)
C35 0.0424(15) 0.0455(15) 0.0265(13) -0.0072(11) -0.0139(11) -0.0066(12)
C36 0.0319(13) 0.0302(12) 0.0231(12) -0.0013(10) -0.0028(10) -0.0047(10)
C41 0.0219(11) 0.0172(11) 0.0207(11) 0.0038(9) -0.0011(9) -0.0073(9)
C42 0.0275(12) 0.0213(11) 0.0276(12) 0.0049(9) -0.0009(10) -0.0041(9)
C43 0.0293(13) 0.0285(13) 0.0317(13) 0.0125(11) -0.0097(10) -0.0052(10)
C44 0.0376(14) 0.0331(13) 0.0202(12) 0.0059(10) -0.0084(10) -0.0113(11)
C45 0.0341(13) 0.0281(12) 0.0192(11) 0.0006(9) -0.0022(9) -0.0095(10)
C111 0.0213(11) 0.0185(11) 0.0216(11) -0.0002(9) 0.0050(9) 0.0058(9)
C112 0.0248(12) 0.0297(13) 0.0285(12) 0.0015(10) 0.0027(9) 0.0021(10)
C113 0.0325(13) 0.0423(15) 0.0257(12) 0.0030(11) -0.0010(10) 0.0094(11)
C114 0.0436(15) 0.0356(14) 0.0270(13) 0.0114(10) 0.0071(11) 0.0142(12)
C115 0.0342(13) 0.0229(12) 0.0376(14) 0.0086(10) 0.0125(11) 0.0053(10)
C116 0.0259(12) 0.0181(11) 0.0278(12) 0.0007(9) 0.0051(9) 0.0045(9)
C411 0.0277(12) 0.0167(11) 0.0174(10) 0.0042(8) 0.0001(9) 0.0021(9)
C412 0.0280(12) 0.0241(12) 0.0309(12) 0.0047(10) -0.0009(10) 0.0009(10)
C413 0.0375(14) 0.0353(14) 0.0334(13) 0.0064(11) 0.0103(11) 0.0136(11)
C414 0.0559(17) 0.0269(13) 0.0238(12) -0.0003(10) 0.0035(11) 0.0121(12)
C415 0.0468(16) 0.0261(13) 0.0293(13) -0.0052(10) -0.0025(11) -0.0038(11)
C416 0.0300(12) 0.0246(12) 0.0242(11) -0.0014(9) 0.0006(9) -0.0011(10)

_geom_special_details            
;
 All esds (except the esd in the dihedral angle between two l.s. planes)
 are estimated using the full covariance matrix.  The cell esds are taken
 into account individually in the estimation of esds in distances, angles
 and torsion angles; correlations between esds in cell parameters are only
 used when they are defined by crystal symmetry.  An approximate (isotropic)
 treatment of cell esds is used for estimating esds involving l.s. planes.
;

loop_
_geom_bond_atom_site_label_1
_geom_bond_atom_site_label_2
_geom_bond_distance
_geom_bond_site_symmetry_2
_geom_bond_publ_flag
Zn N7 2.0046(18) . ?
Zn N8 2.0289(18) . ?
Zn N1 2.2164(16) . ?
Zn N5 2.2692(16) . ?
Zn N6 2.2755(16) . ?
Zn N2 2.2960(16) . ?
S1 C5 1.624(2) . ?
S2 C6 1.628(2) . ?
N1 C15 1.335(3) . ?
N1 C11 1.345(2) . ?
N2 C1 1.291(2) . ?
N2 N3 1.383(2) . ?
N3 C2 1.284(2) . ?
N4 C3 1.284(2) . ?
N4 N5 1.394(2) . ?
N5 C4 1.285(2) . ?
N6 C45 1.331(3) . ?
N6 C41 1.349(3) . ?
N7 C5 1.158(3) . ?
N8 C6 1.149(3) . ?
C1 C111 1.483(3) . ?
C1 C11 1.487(3) . ?
C2 C21 1.478(3) . ?
C2 C3 1.510(3) . ?
C3 C31 1.479(3) . ?
C4 C411 1.489(3) . ?
C4 C41 1.490(3) . ?
C11 C12 1.380(3) . ?
C12 C13 1.387(3) . ?
C12 H12A 0.9300 . ?
C13 C14 1.371(3) . ?
C13 H13A 0.9300 . ?
C14 C15 1.382(3) . ?
C14 H14A 0.9300 . ?
C15 H15A 0.9300 . ?
C21 C26 1.388(3) . ?
C21 C22 1.392(3) . ?
C22 C23 1.379(3) . ?
C22 H22A 0.9300 . ?
C23 C24 1.381(3) . ?
C23 H23A 0.9300 . ?
C24 C25 1.375(3) . ?
C24 H24A 0.9300 . ?
C25 C26 1.389(3) . ?
C25 H25A 0.9300 . ?
C26 H26A 0.9300 . ?
C31 C32 1.391(3) . ?
C31 C36 1.394(3) . ?
C32 C33 1.386(3) . ?
C32 H32A 0.9300 . ?
C33 C34 1.375(3) . ?
C33 H33A 0.9300 . ?
C34 C35 1.380(3) . ?
C34 H34A 0.9300 . ?
C35 C36 1.379(3) . ?
C35 H35A 0.9300 . ?
C36 H36A 0.9300 . ?
C41 C42 1.383(3) . ?
C42 C43 1.391(3) . ?
C42 H42A 0.9300 . ?
C43 C44 1.370(3) . ?
C43 H43A 0.9300 . ?
C44 C45 1.380(3) . ?
C44 H44A 0.9300 . ?
C45 H45A 0.9300 . ?
C111 C116 1.396(3) . ?
C111 C112 1.397(3) . ?
C112 C113 1.383(3) . ?
C112 H11D 0.9300 . ?
C113 C114 1.379(3) . ?
C113 H11E 0.9300 . ?
C114 C115 1.383(3) . ?
C114 H11C 0.9300 . ?
C115 C116 1.383(3) . ?
C115 H11B 0.9300 . ?
C116 H11A 0.9300 . ?
C411 C412 1.388(3) . ?
C411 C416 1.395(3) . ?
C412 C413 1.388(3) . ?
C412 H41A 0.9300 . ?
C413 C414 1.374(3) . ?
C413 H41B 0.9300 . ?
C414 C415 1.384(3) . ?
C414 H41E 0.9300 . ?
C415 C416 1.383(3) . ?
C415 H41D 0.9300 . ?
C416 H41C 0.9300 . ?

loop_
_geom_angle_atom_site_label_1
_geom_angle_atom_site_label_2
_geom_angle_atom_site_label_3
_geom_angle
_geom_angle_site_symmetry_1
_geom_angle_site_symmetry_3
_geom_angle_publ_flag
N7 Zn N8 117.54(7) . . ?
N7 Zn N1 89.72(7) . . ?
N8 Zn N1 87.40(6) . . ?
N7 Zn N5 144.78(7) . . ?
N8 Zn N5 88.08(6) . . ?
N1 Zn N5 116.80(6) . . ?
N7 Zn N6 87.06(7) . . ?
N8 Zn N6 86.22(6) . . ?
N1 Zn N6 170.55(6) . . ?
N5 Zn N6 69.96(6) . . ?
N7 Zn N2 93.14(7) . . ?
N8 Zn N2 142.43(6) . . ?
N1 Zn N2 70.63(6) . . ?
N5 Zn N2 76.12(6) . . ?
N6 Zn N2 118.40(6) . . ?
C15 N1 C11 118.03(17) . . ?
C15 N1 Zn 121.10(14) . . ?
C11 N1 Zn 118.79(13) . . ?
C1 N2 N3 120.74(16) . . ?
C1 N2 Zn 118.80(13) . . ?
N3 N2 Zn 119.39(11) . . ?
C2 N3 N2 118.13(16) . . ?
C3 N4 N5 114.38(15) . . ?
C4 N5 N4 117.06(16) . . ?
C4 N5 Zn 118.19(13) . . ?
N4 N5 Zn 121.43(12) . . ?
C45 N6 C41 117.66(18) . . ?
C45 N6 Zn 124.83(15) . . ?
C41 N6 Zn 116.51(12) . . ?
C5 N7 Zn 156.47(18) . . ?
C6 N8 Zn 158.37(17) . . ?
N2 C1 C111 125.86(18) . . ?
N2 C1 C11 113.57(17) . . ?
C111 C1 C11 120.49(17) . . ?
N3 C2 C21 116.61(17) . . ?
N3 C2 C3 122.11(17) . . ?
C21 C2 C3 121.28(16) . . ?
N4 C3 C31 118.10(17) . . ?
N4 C3 C2 122.32(16) . . ?
C31 C3 C2 119.57(16) . . ?
N5 C4 C411 123.88(17) . . ?
N5 C4 C41 115.10(17) . . ?
C411 C4 C41 121.01(17) . . ?
N7 C5 S1 178.9(2) . . ?
N8 C6 S2 178.6(2) . . ?
N1 C11 C12 122.50(18) . . ?
N1 C11 C1 115.23(17) . . ?
C12 C11 C1 122.21(18) . . ?
C11 C12 C13 118.7(2) . . ?
C11 C12 H12A 120.6 . . ?
C13 C12 H12A 120.6 . . ?
C14 C13 C12 119.0(2) . . ?
C14 C13 H13A 120.5 . . ?
C12 C13 H13A 120.5 . . ?
C13 C14 C15 119.1(2) . . ?
C13 C14 H14A 120.5 . . ?
C15 C14 H14A 120.5 . . ?
N1 C15 C14 122.7(2) . . ?
N1 C15 H15A 118.7 . . ?
C14 C15 H15A 118.7 . . ?
C26 C21 C22 119.47(18) . . ?
C26 C21 C2 120.71(17) . . ?
C22 C21 C2 119.76(17) . . ?
C23 C22 C21 120.38(19) . . ?
C23 C22 H22A 119.8 . . ?
C21 C22 H22A 119.8 . . ?
C22 C23 C24 119.8(2) . . ?
C22 C23 H23A 120.1 . . ?
C24 C23 H23A 120.1 . . ?
C25 C24 C23 120.4(2) . . ?
C25 C24 H24A 119.8 . . ?
C23 C24 H24A 119.8 . . ?
C24 C25 C26 120.2(2) . . ?
C24 C25 H25A 119.9 . . ?
C26 C25 H25A 119.9 . . ?
C21 C26 C25 119.8(2) . . ?
C21 C26 H26A 120.1 . . ?
C25 C26 H26A 120.1 . . ?
C32 C31 C36 118.73(18) . . ?
C32 C31 C3 121.58(17) . . ?
C36 C31 C3 119.69(18) . . ?
C33 C32 C31 120.5(2) . . ?
C33 C32 H32A 119.7 . . ?
C31 C32 H32A 119.7 . . ?
C34 C33 C32 120.0(2) . . ?
C34 C33 H33A 120.0 . . ?
C32 C33 H33A 120.0 . . ?
C33 C34 C35 120.1(2) . . ?
C33 C34 H34A 120.0 . . ?
C35 C34 H34A 120.0 . . ?
C36 C35 C34 120.3(2) . . ?
C36 C35 H35A 119.8 . . ?
C34 C35 H35A 119.8 . . ?
C35 C36 C31 120.3(2) . . ?
C35 C36 H36A 119.8 . . ?
C31 C36 H36A 119.8 . . ?
N6 C41 C42 122.58(18) . . ?
N6 C41 C4 114.88(17) . . ?
C42 C41 C4 122.51(19) . . ?
C41 C42 C43 118.7(2) . . ?
C41 C42 H42A 120.6 . . ?
C43 C42 H42A 120.6 . . ?
C44 C43 C42 118.6(2) . . ?
C44 C43 H43A 120.7 . . ?
C42 C43 H43A 120.7 . . ?
C43 C44 C45 119.3(2) . . ?
C43 C44 H44A 120.4 . . ?
C45 C44 H44A 120.4 . . ?
N6 C45 C44 123.1(2) . . ?
N6 C45 H45A 118.4 . . ?
C44 C45 H45A 118.4 . . ?
C116 C111 C112 118.69(19) . . ?
C116 C111 C1 122.54(18) . . ?
C112 C111 C1 118.62(18) . . ?
C113 C112 C111 120.6(2) . . ?
C113 C112 H11D 119.7 . . ?
C111 C112 H11D 119.7 . . ?
C114 C113 C112 119.9(2) . . ?
C114 C113 H11E 120.0 . . ?
C112 C113 H11E 120.0 . . ?
C113 C114 C115 120.2(2) . . ?
C113 C114 H11C 119.9 . . ?
C115 C114 H11C 119.9 . . ?
C114 C115 C116 120.2(2) . . ?
C114 C115 H11B 119.9 . . ?
C116 C115 H11B 119.9 . . ?
C115 C116 C111 120.3(2) . . ?
C115 C116 H11A 119.9 . . ?
C111 C116 H11A 119.9 . . ?
C412 C411 C416 119.19(19) . . ?
C412 C411 C4 122.92(18) . . ?
C416 C411 C4 117.88(18) . . ?
C411 C412 C413 120.1(2) . . ?
C411 C412 H41A 119.9 . . ?
C413 C412 H41A 119.9 . . ?
C414 C413 C412 120.6(2) . . ?
C414 C413 H41B 119.7 . . ?
C412 C413 H41B 119.7 . . ?
C413 C414 C415 119.6(2) . . ?
C413 C414 H41E 120.2 . . ?
C415 C414 H41E 120.2 . . ?
C416 C415 C414 120.5(2) . . ?
C416 C415 H41D 119.8 . . ?
C414 C415 H41D 119.8 . . ?
C415 C416 C411 120.0(2) . . ?
C415 C416 H41C 120.0 . . ?
C411 C416 H41C 120.0 . . ?

loop_
_geom_torsion_atom_site_label_1
_geom_torsion_atom_site_label_2
_geom_torsion_atom_site_label_3
_geom_torsion_atom_site_label_4
_geom_torsion
_geom_torsion_site_symmetry_1
_geom_torsion_site_symmetry_2
_geom_torsion_site_symmetry_3
_geom_torsion_site_symmetry_4
_geom_torsion_publ_flag
C1 N2 N3 C2 -87.0(2) . . . . ?
Zn N2 N3 C2 81.04(17) . . . . ?
C3 N4 N5 C4 -114.86(19) . . . . ?
C3 N4 N5 Zn 86.14(17) . . . . ?
N3 N2 C1 C111 7.6(3) . . . . ?
Zn N2 C1 C111 -160.46(15) . . . . ?
N3 N2 C1 C11 -175.57(15) . . . . ?
Zn N2 C1 C11 16.3(2) . . . . ?
N2 N3 C2 C21 -175.24(15) . . . . ?
N2 N3 C2 C3 4.7(3) . . . . ?
N5 N4 C3 C31 -178.41(15) . . . . ?
N5 N4 C3 C2 0.6(2) . . . . ?
N3 C2 C3 N4 -67.4(2) . . . . ?
C21 C2 C3 N4 112.5(2) . . . . ?
N3 C2 C3 C31 111.6(2) . . . . ?
C21 C2 C3 C31 -68.5(2) . . . . ?
N4 N5 C4 C411 -2.9(3) . . . . ?
Zn N5 C4 C411 156.79(15) . . . . ?
N4 N5 C4 C41 178.53(15) . . . . ?
Zn N5 C4 C41 -21.8(2) . . . . ?
C15 N1 C11 C12 0.5(3) . . . . ?
Zn N1 C11 C12 -163.34(15) . . . . ?
C15 N1 C11 C1 177.91(17) . . . . ?
Zn N1 C11 C1 14.1(2) . . . . ?
N2 C1 C11 N1 -19.8(2) . . . . ?
C111 C1 C11 N1 157.18(17) . . . . ?
N2 C1 C11 C12 157.66(18) . . . . ?
C111 C1 C11 C12 -25.3(3) . . . . ?
N1 C11 C12 C13 0.5(3) . . . . ?
C1 C11 C12 C13 -176.81(18) . . . . ?
C11 C12 C13 C14 -0.9(3) . . . . ?
C12 C13 C14 C15 0.5(3) . . . . ?
C11 N1 C15 C14 -0.9(3) . . . . ?
Zn N1 C15 C14 162.48(16) . . . . ?
C13 C14 C15 N1 0.5(3) . . . . ?
N3 C2 C21 C26 149.71(18) . . . . ?
C3 C2 C21 C26 -30.2(3) . . . . ?
N3 C2 C21 C22 -27.3(2) . . . . ?
C3 C2 C21 C22 152.77(17) . . . . ?
C26 C21 C22 C23 0.2(3) . . . . ?
C2 C21 C22 C23 177.31(18) . . . . ?
C21 C22 C23 C24 -1.6(3) . . . . ?
C22 C23 C24 C25 0.9(3) . . . . ?
C23 C24 C25 C26 1.0(3) . . . . ?
C22 C21 C26 C25 1.7(3) . . . . ?
C2 C21 C26 C25 -175.34(18) . . . . ?
C24 C25 C26 C21 -2.3(3) . . . . ?
N4 C3 C31 C32 -171.31(18) . . . . ?
C2 C3 C31 C32 9.6(3) . . . . ?
N4 C3 C31 C36 8.5(3) . . . . ?
C2 C3 C31 C36 -170.60(18) . . . . ?
C36 C31 C32 C33 -1.5(3) . . . . ?
C3 C31 C32 C33 178.27(18) . . . . ?
C31 C32 C33 C34 0.9(3) . . . . ?
C32 C33 C34 C35 0.8(4) . . . . ?
C33 C34 C35 C36 -1.8(4) . . . . ?
C34 C35 C36 C31 1.1(4) . . . . ?
C32 C31 C36 C35 0.5(3) . . . . ?
C3 C31 C36 C35 -179.3(2) . . . . ?
C45 N6 C41 C42 -0.1(3) . . . . ?
Zn N6 C41 C42 -169.24(15) . . . . ?
C45 N6 C41 C4 -178.13(17) . . . . ?
Zn N6 C41 C4 12.8(2) . . . . ?
N5 C4 C41 N6 5.7(3) . . . . ?
C411 C4 C41 N6 -172.94(17) . . . . ?
N5 C4 C41 C42 -172.33(18) . . . . ?
C411 C4 C41 C42 9.1(3) . . . . ?
N6 C41 C42 C43 -1.0(3) . . . . ?
C4 C41 C42 C43 176.82(18) . . . . ?
C41 C42 C43 C44 1.6(3) . . . . ?
C42 C43 C44 C45 -1.0(3) . . . . ?
C41 N6 C45 C44 0.7(3) . . . . ?
Zn N6 C45 C44 168.85(16) . . . . ?
C43 C44 C45 N6 -0.1(3) . . . . ?
N2 C1 C111 C116 -44.6(3) . . . . ?
C11 C1 C111 C116 138.78(19) . . . . ?
N2 C1 C111 C112 130.8(2) . . . . ?
C11 C1 C111 C112 -45.8(3) . . . . ?
C116 C111 C112 C113 1.4(3) . . . . ?
C1 C111 C112 C113 -174.19(19) . . . . ?
C111 C112 C113 C114 -1.0(3) . . . . ?
C112 C113 C114 C115 -0.3(3) . . . . ?
C113 C114 C115 C116 1.0(3) . . . . ?
C114 C115 C116 C111 -0.5(3) . . . . ?
C112 C111 C116 C115 -0.7(3) . . . . ?
C1 C111 C116 C115 174.74(18) . . . . ?
N5 C4 C411 C412 116.2(2) . . . . ?
C41 C4 C411 C412 -65.3(3) . . . . ?
N5 C4 C411 C416 -65.3(3) . . . . ?
C41 C4 C411 C416 113.2(2) . . . . ?
C416 C411 C412 C413 0.9(3) . . . . ?
C4 C411 C412 C413 179.35(19) . . . . ?
C411 C412 C413 C414 -1.2(3) . . . . ?
C412 C413 C414 C415 0.6(3) . . . . ?
C413 C414 C415 C416 0.2(3) . . . . ?
C414 C415 C416 C411 -0.4(3) . . . . ?
C412 C411 C416 C415 -0.1(3) . . . . ?
C4 C411 C416 C415 -178.64(19) . . . . ?

_refine_diff_density_max         0.238
_refine_diff_density_min         -0.295
_refine_diff_density_rms         0.042

_shelx_res_file                  
;

    shelx.res created by SHELXL-2014/7


TITL fa007_0m in P2(1)/n
CELL 0.71073  12.8146  20.5355  13.4451  90.000  98.225  90.000
ZERR    4.00   0.0010   0.0017   0.0011   0.000   0.001   0.000
LATT  1
SYMM 0.5-X, 0.5+Y, 0.5-Z
SFAC C H N S ZN
UNIT 160 112 32 8 4
TEMP 23.000
SIZE 0.128 0.211 0.217

acta
conf
bond $H

L.S. 4
BOND
FMAP 2
PLAN 10

WGHT    0.021600    2.251400
FVAR       0.99999
ZN    5    0.682776    0.037308    0.881238    11.00000    0.02387    0.01781 =
         0.01584   -0.00167    0.00044   -0.00283
S1    4    0.802404    0.195091    1.122753    11.00000    0.03641    0.02815 =
         0.03047   -0.00774   -0.00288   -0.00501
S2    4    0.538563   -0.174974    0.866623    11.00000    0.04427    0.02023 =
         0.07279   -0.00594    0.00300   -0.00426
N1    3    0.529141    0.084201    0.828002    11.00000    0.02059    0.02100 =
         0.01873   -0.00178    0.00265   -0.00197
N2    3    0.706574    0.118249    0.768832    11.00000    0.01661    0.01768 =
         0.01741   -0.00338    0.00287   -0.00042
N3    3    0.805016    0.127095    0.740206    11.00000    0.01602    0.01678 =
         0.01829    0.00169    0.00117    0.00032
N4    3    0.725039   -0.009672    0.661716    11.00000    0.02191    0.01829 =
         0.01530    0.00081   -0.00092    0.00072
N5    3    0.763921   -0.013889    0.763808    11.00000    0.02351    0.01672 =
         0.01391    0.00193   -0.00144   -0.00517
N6    3    0.827057   -0.017489    0.956732    11.00000    0.02471    0.02036 =
         0.01645    0.00049   -0.00192   -0.00578
N7    3    0.703348    0.098075    0.999102    11.00000    0.03806    0.03025 =
         0.02483   -0.00761   -0.00293    0.00132
N8    3    0.601672   -0.046215    0.895588    11.00000    0.02618    0.02275 =
         0.02565    0.00055    0.00278   -0.00508
C1    1    0.624637    0.146863    0.721055    11.00000    0.02204    0.01434 =
         0.01865   -0.00474    0.00250   -0.00072
C2    1    0.832129    0.089601    0.671917    11.00000    0.01795    0.01470 =
         0.01194    0.00462   -0.00322    0.00308
C3    1    0.757342    0.040292    0.617393    11.00000    0.01327    0.01584 =
         0.01676   -0.00186    0.00068    0.00460
C4    1    0.825011   -0.062074    0.791973    11.00000    0.01945    0.01565 =
         0.02052    0.00265   -0.00047   -0.00408
C5    1    0.743797    0.138843    1.050287    11.00000    0.02525    0.02607 =
         0.01788    0.00363    0.00151    0.00658
C6    1    0.576457   -0.099593    0.882876    11.00000    0.01837    0.03077 =
         0.02398    0.00193    0.00244    0.00433
C11   1    0.526950    0.136035    0.766549    11.00000    0.02058    0.01852 =
         0.01724   -0.00448    0.00001   -0.00161
C12   1    0.441847    0.177812    0.749995    11.00000    0.02325    0.02583 =
         0.02658    0.00064    0.00169    0.00051
AFIX  43
H12A  2    0.442305    0.213101    0.706708    11.00000   -1.20000
AFIX   0
C13   1    0.355631    0.166145    0.799165    11.00000    0.01956    0.03625 =
         0.03206   -0.00171    0.00208    0.00550
AFIX  43
H13A  2    0.297660    0.193868    0.790140    11.00000   -1.20000
AFIX   0
C14   1    0.357228    0.113099    0.861278    11.00000    0.02070    0.04280 =
         0.02789   -0.00309    0.00791   -0.00481
AFIX  43
H14A  2    0.300090    0.104129    0.894618    11.00000   -1.20000
AFIX   0
C15   1    0.444920    0.073130    0.873676    11.00000    0.02735    0.03009 =
         0.02102    0.00059    0.00551   -0.00350
AFIX  43
H15A  2    0.445281    0.037053    0.915537    11.00000   -1.20000
AFIX   0
C21   1    0.940915    0.096920    0.649029    11.00000    0.01746    0.01943 =
         0.01060    0.00270   -0.00142    0.00160
C22   1    0.992203    0.156574    0.664906    11.00000    0.02290    0.01858 =
         0.02486    0.00347    0.00072    0.00160
AFIX  43
H22A  2    0.956790    0.192044    0.687164    11.00000   -1.20000
AFIX   0
C23   1    1.095220    0.163372    0.647818    11.00000    0.02312    0.03070 =
         0.03138    0.00440    0.00114   -0.00517
AFIX  43
H23A  2    1.128640    0.203571    0.656939    11.00000   -1.20000
AFIX   0
C24   1    1.148588    0.110297    0.617121    11.00000    0.01708    0.05149 =
         0.02778   -0.00106    0.00383   -0.00137
AFIX  43
H24A  2    1.218388    0.114712    0.606544    11.00000   -1.20000
AFIX   0
C25   1    1.099123    0.050938    0.602097    11.00000    0.02466    0.03928 =
         0.02735   -0.00826    0.00402    0.00828
AFIX  43
H25A  2    1.135903    0.015242    0.582447    11.00000   -1.20000
AFIX   0
C26   1    0.994423    0.044161    0.616186    11.00000    0.02421    0.02523 =
         0.01803   -0.00451   -0.00019    0.00105
AFIX  43
H26A  2    0.960288    0.004413    0.603659    11.00000   -1.20000
AFIX   0
C31   1    0.717835    0.049646    0.509532    11.00000    0.01846    0.01893 =
         0.01454   -0.00250    0.00007    0.00552
C32   1    0.759337    0.097318    0.452958    11.00000    0.02420    0.02204 =
         0.01974    0.00142   -0.00022    0.00345
AFIX  43
H32A  2    0.811907    0.124907    0.483573    11.00000   -1.20000
AFIX   0
C33   1    0.722944    0.104021    0.351299    11.00000    0.03965    0.03192 =
         0.01969    0.00734    0.00362    0.00607
AFIX  43
H33A  2    0.751777    0.135605    0.313785    11.00000   -1.20000
AFIX   0
C34   1    0.644229    0.063967    0.305978    11.00000    0.04836    0.04391 =
         0.01648   -0.00014   -0.00807    0.00801
AFIX  43
H34A  2    0.620408    0.068135    0.237622    11.00000   -1.20000
AFIX   0
C35   1    0.600501    0.017576    0.361768    11.00000    0.04244    0.04553 =
         0.02646   -0.00722   -0.01389   -0.00657
AFIX  43
H35A  2    0.545925   -0.008618    0.331226    11.00000   -1.20000
AFIX   0
C36   1    0.637315    0.009861    0.462572    11.00000    0.03191    0.03019 =
         0.02313   -0.00132   -0.00284   -0.00473
AFIX  43
H36A  2    0.608305   -0.022024    0.499407    11.00000   -1.20000
AFIX   0
C41   1    0.866688   -0.063591    0.901209    11.00000    0.02192    0.01715 =
         0.02074    0.00381   -0.00114   -0.00733
C42   1    0.942709   -0.107562    0.941979    11.00000    0.02752    0.02133 =
         0.02756    0.00493   -0.00089   -0.00411
AFIX  43
H42A  2    0.967746   -0.139262    0.902004    11.00000   -1.20000
AFIX   0
C43   1    0.981011   -0.103460    1.043953    11.00000    0.02925    0.02855 =
         0.03172    0.01253   -0.00972   -0.00523
AFIX  43
H43A  2    1.033381   -0.131666    1.073188    11.00000   -1.20000
AFIX   0
C44   1    0.939982   -0.057002    1.100428    11.00000    0.03759    0.03314 =
         0.02017    0.00585   -0.00841   -0.01130
AFIX  43
H44A  2    0.963384   -0.053666    1.168974    11.00000   -1.20000
AFIX   0
C45   1    0.863527   -0.015206    1.054454    11.00000    0.03408    0.02813 =
         0.01919    0.00055   -0.00221   -0.00946
AFIX  43
H45A  2    0.836195    0.016045    1.093640    11.00000   -1.20000
AFIX   0
C111  1    0.621247    0.184603    0.626572    11.00000    0.02128    0.01853 =
         0.02155   -0.00016    0.00497    0.00580
C112  1    0.541259    0.171174    0.547274    11.00000    0.02477    0.02974 =
         0.02851    0.00154    0.00271    0.00206
AFIX  43
H11D  2    0.488099    0.141954    0.556707    11.00000   -1.20000
AFIX   0
C113  1    0.540347    0.200911    0.454858    11.00000    0.03248    0.04226 =
         0.02575    0.00296   -0.00101    0.00940
AFIX  43
H11E  2    0.487346    0.191176    0.402202    11.00000   -1.20000
AFIX   0
C114  1    0.618072    0.244998    0.440856    11.00000    0.04364    0.03562 =
         0.02702    0.01139    0.00712    0.01425
AFIX  43
H11C  2    0.617587    0.264847    0.378620    11.00000   -1.20000
AFIX   0
C115  1    0.696737    0.259775    0.519101    11.00000    0.03420    0.02290 =
         0.03762    0.00862    0.01247    0.00527
AFIX  43
H11B  2    0.748395    0.290040    0.509616    11.00000   -1.20000
AFIX   0
C116  1    0.698891    0.229723    0.611394    11.00000    0.02589    0.01812 =
         0.02784    0.00073    0.00506    0.00446
AFIX  43
H11A  2    0.752308    0.239616    0.663591    11.00000   -1.20000
AFIX   0
C411  1    0.851867   -0.114332    0.723200    11.00000    0.02772    0.01672 =
         0.01741    0.00421    0.00009    0.00210
C412  1    0.953573   -0.124840    0.702577    11.00000    0.02801    0.02410 =
         0.03094    0.00465   -0.00091    0.00088
AFIX  43
H41A  2    1.008393   -0.098326    0.731741    11.00000   -1.20000
AFIX   0
C413  1    0.973626   -0.174847    0.638505    11.00000    0.03748    0.03530 =
         0.03343    0.00635    0.01027    0.01358
AFIX  43
H41B  2    1.041722   -0.181150    0.624004    11.00000   -1.20000
AFIX   0
C414  1    0.893753   -0.215115    0.596321    11.00000    0.05594    0.02691 =
         0.02376   -0.00031    0.00345    0.01207
AFIX  43
H41E  2    0.907789   -0.248816    0.553966    11.00000   -1.20000
AFIX   0
C415  1    0.792248   -0.205245    0.617213    11.00000    0.04680    0.02608 =
         0.02934   -0.00523   -0.00250   -0.00377
AFIX  43
H41D  2    0.738082   -0.232511    0.588863    11.00000   -1.20000
AFIX   0
C416  1    0.770839   -0.155134    0.679930    11.00000    0.03005    0.02462 =
         0.02423   -0.00138    0.00061   -0.00114
AFIX  43
H41C  2    0.702373   -0.148624    0.693278    11.00000   -1.20000

AFIX   0
HKLF 4

REM  fa007_0m in P2(1)/n
REM R1 =  0.0258 for    4585 Fo > 4sig(Fo)  and  0.0363 for all    5447 data
REM    460 parameters refined using      0 restraints

END

WGHT      0.0215      2.2538

REM Highest difference peak  0.238,  deepest hole -0.295,  1-sigma level  0.042
Q1    1   0.7558  0.0395  0.5551  11.00000  0.05    0.24
Q2    1   0.5849  0.0543  0.8453  11.00000  0.05    0.22
Q3    1   0.7391  0.0044  0.9097  11.00000  0.05    0.21
Q4    1   0.8106  0.0616  0.6403  11.00000  0.05    0.21
Q5    1   0.8498 -0.0644  0.8495  11.00000  0.05    0.21
Q6    1   0.6213  0.1739  0.6780  11.00000  0.05    0.20
Q7    1   0.8271  0.0888  0.7260  11.00000  0.05    0.20
Q8    1   0.8969  0.0880  0.6656  11.00000  0.05    0.20
Q9    1   0.7647  0.0209  0.9142  11.00000  0.05    0.20
Q10   1   0.7497 -0.0132  0.7117  11.00000  0.05    0.19
;
_shelx_res_checksum              86527
####################################################################### 
# 
# This file contains crystal structure data downloaded from the 
# Cambridge Structural Database (CSD) hosted by the Cambridge 
# Crystallographic Data Centre (CCDC).
# 
# Full information about CCDC data access policies and citation 
# guidelines are available at http://www.ccdc.cam.ac.uk/access/V1 
# 
# Audit and citation data items may have been added by the CCDC. 
# Please retain this information to preserve the provenance of 
# this file and to allow appropriate attribution of the data. 
# 
#######################################################################

data_shelx_CCDC1
_database_code_depnum_ccdc_archive 'CCDC 1901203'
loop_
_audit_author_name
_audit_author_address
'Damir Safin'
;University of Tyumen
Russia
;
_audit_update_record             
;
2019-03-05 deposited with the CCDC.	2019-07-24 downloaded from the CCDC.
;

# start Validation Reply Form
_vrf_PLAT430_I                   
;
PROBLEM: Short Inter D...A Contact  S2       ..O91              2.52 Ang.  
RESPONSE: These atoms occupy a disordered area and 
          are species at low occupancy (S2 = 0.35, O91 = 0.50)
;
# end Validation Reply Form

_audit_creation_method           SHELXL-2014/7
_shelx_SHELXL_version_number     2014/7
_chemical_name_systematic        ?
_chemical_name_common            ?
_chemical_melting_point          ?
_chemical_formula_moiety         '2(C29 H24 N7 S Zn), C4 N4 S4 Zn, C O'
_chemical_formula_sum            'C63 H48 N18 O S6 Zn3'
_chemical_formula_weight         1461.66

loop_
_atom_type_symbol
_atom_type_description
_atom_type_scat_dispersion_real
_atom_type_scat_dispersion_imag
_atom_type_scat_source
C C 0.0033 0.0016 'International Tables Vol C Tables 4.2.6.8 and 6.1.1.4'
H H 0.0000 0.0000 'International Tables Vol C Tables 4.2.6.8 and 6.1.1.4'
N N 0.0061 0.0033 'International Tables Vol C Tables 4.2.6.8 and 6.1.1.4'
S S 0.1246 0.1234 'International Tables Vol C Tables 4.2.6.8 and 6.1.1.4'
Zn Zn 0.2839 1.4301 'International Tables Vol C Tables 4.2.6.8 and 6.1.1.4'
O O 0.0106 0.0060 'International Tables Vol C Tables 4.2.6.8 and 6.1.1.4'

_space_group_crystal_system      triclinic
_space_group_IT_number           2
_space_group_name_H-M_alt        'P -1'
_space_group_name_Hall           '-P 1'

_shelx_space_group_comment       
;
The symmetry employed for this shelxl refinement is uniquely defined
by the following loop, which should always be used as a source of
symmetry information in preference to the above space-group names.
They are only intended as comments.
;

loop_
_space_group_symop_operation_xyz
'x, y, z'
'-x, -y, -z'

_cell_length_a                   13.3235(9)
_cell_length_b                   15.6906(10)
_cell_length_c                   18.6880(13)
_cell_angle_alpha                65.795(2)
_cell_angle_beta                 71.872(2)
_cell_angle_gamma                77.010(2)
_cell_volume                     3365.1(4)
_cell_formula_units_Z            2
_cell_measurement_temperature    100(2)
_cell_measurement_reflns_used    1289
_cell_measurement_theta_min      1.56
_cell_measurement_theta_max      26.45

_exptl_crystal_description       prism
_exptl_crystal_colour            yellow
_exptl_crystal_density_meas      ?
_exptl_crystal_density_method    ?
_exptl_crystal_density_diffrn    1.443
_exptl_crystal_F_000             1492
_exptl_transmission_factor_min   ?
_exptl_transmission_factor_max   ?
_exptl_crystal_size_max          0.230
_exptl_crystal_size_mid          0.090
_exptl_crystal_size_min          0.050
_exptl_absorpt_coefficient_mu    1.302
_shelx_estimated_absorpt_T_min   0.754
_shelx_estimated_absorpt_T_max   0.938
_exptl_absorpt_correction_type   MULTI-SCAN
_exptl_absorpt_correction_T_min  0.8178
_exptl_absorpt_correction_T_max  0.9284
_exptl_absorpt_process_details   'BRUKER SADABS'

_exptl_absorpt_special_details   ?

_diffrn_ambient_temperature      100(2)
_diffrn_radiation_wavelength     0.71073
_diffrn_radiation_type           MoK\a
_diffrn_radiation_source         'fine-focus sealed tube'
_diffrn_measurement_device_type  'Bruker APEX-II CCD'
_diffrn_measurement_method       '\f and \w scans'
_diffrn_detector_area_resol_mean ?
_diffrn_reflns_number            45317
_diffrn_reflns_av_unetI/netI     0.0729
_diffrn_reflns_av_R_equivalents  0.0604
_diffrn_reflns_limit_h_min       -17
_diffrn_reflns_limit_h_max       17
_diffrn_reflns_limit_k_min       -20
_diffrn_reflns_limit_k_max       20
_diffrn_reflns_limit_l_min       -24
_diffrn_reflns_limit_l_max       24
_diffrn_reflns_theta_min         1.233
_diffrn_reflns_theta_max         27.831
_diffrn_reflns_theta_full        25.242
_diffrn_measured_fraction_theta_max 0.984
_diffrn_measured_fraction_theta_full 0.999
_diffrn_reflns_Laue_measured_fraction_max 0.984
_diffrn_reflns_Laue_measured_fraction_full 0.999
_diffrn_reflns_point_group_measured_fraction_max 0.984
_diffrn_reflns_point_group_measured_fraction_full 0.999
_reflns_number_total             15733
_reflns_number_gt                9416
_reflns_threshold_expression     'I > 2\s(I)'
_reflns_Friedel_coverage         0.000
_reflns_Friedel_fraction_max     .
_reflns_Friedel_fraction_full    .

_reflns_special_details          
;
 Reflections were merged by SHELXL according to the crystal
 class for the calculation of statistics and refinement.
 
 _reflns_Friedel_fraction is defined as the number of unique
 Friedel pairs measured divided by the number that would be
 possible theoretically, ignoring centric projections and
 systematic absences.
;

_computing_data_collection       'Bruker APEX2'
_computing_cell_refinement       'Bruker SAINT'
_computing_data_reduction        'Bruker SAINT'
_computing_structure_solution    'SHELXS-97 (Sheldrick, 2008)'
_computing_structure_refinement  'SHELXL-2014/7 (Sheldrick, 2014)'
_computing_molecular_graphics    ?
_computing_publication_material  ?

_refine_special_details          ?
_refine_ls_structure_factor_coef Fsqd
_refine_ls_matrix_type           full
_refine_ls_weighting_scheme      calc
_refine_ls_weighting_details     
'w=1/[\s^2^(Fo^2^)+(0.0891P)^2^+0.7060P] where P=(Fo^2^+2Fc^2^)/3'
_atom_sites_solution_primary     ?
_atom_sites_solution_secondary   ?
_atom_sites_solution_hydrogens   geom
_refine_ls_hydrogen_treatment    constr
_refine_ls_extinction_method     none
_refine_ls_extinction_coef       .
_refine_ls_number_reflns         15733
_refine_ls_number_parameters     858
_refine_ls_number_restraints     18
_refine_ls_R_factor_all          0.1102
_refine_ls_R_factor_gt           0.0549
_refine_ls_wR_factor_ref         0.1712
_refine_ls_wR_factor_gt          0.1421
_refine_ls_goodness_of_fit_ref   1.024
_refine_ls_restrained_S_all      1.024
_refine_ls_shift/su_max          0.001
_refine_ls_shift/su_mean         0.000

loop_
_atom_site_label
_atom_site_type_symbol
_atom_site_fract_x
_atom_site_fract_y
_atom_site_fract_z
_atom_site_U_iso_or_equiv
_atom_site_adp_type
_atom_site_occupancy
_atom_site_site_symmetry_order
_atom_site_calc_flag
_atom_site_refinement_flags_posn
_atom_site_refinement_flags_adp
_atom_site_refinement_flags_occupancy
_atom_site_disorder_assembly
_atom_site_disorder_group
Zn1 Zn 0.99560(3) 0.51121(3) 0.19322(3) 0.02191(12) Uani 1 1 d . . . . .
Zn2 Zn 0.00092(4) 0.00751(3) 0.19808(3) 0.02475(12) Uani 1 1 d . . . . .
Zn3 Zn 0.66236(4) 0.72673(4) 0.48109(3) 0.04028(16) Uani 1 1 d . . . . .
S1 S 0.84425(11) 0.44400(9) 0.44769(8) 0.0552(4) Uani 1 1 d . . . . .
S2 S 0.4667(8) 0.9489(6) 0.3093(7) 0.127(5) Uani 0.35 1 d D . P A 1
C1C C 0.5414(17) 0.8603(13) 0.3576(12) 0.032(5) Uani 0.35 1 d D . P A 1
S2' S 0.5696(6) 0.9267(5) 0.2443(5) 0.0550(16) Uani 0.35 1 d D . P A 2
C1' C 0.595(2) 0.843(2) 0.3260(11) 0.047(8) Uani 0.35 1 d D U P A 2
S2'' S 0.5233(8) 0.9404(5) 0.2713(5) 0.057(3) Uani 0.3 1 d D . P A 3
C1'' C 0.571(4) 0.854(3) 0.3382(19) 0.044(13) Uani 0.3 1 d D U P A 3
S3 S 0.41731(11) 0.59064(10) 0.72584(9) 0.0533(4) Uani 1 1 d . . . . .
S4 S 1.19804(8) 0.46187(7) -0.04720(7) 0.0327(3) Uani 1 1 d . . . . .
S5 S 0.20283(8) -0.03624(7) -0.04469(7) 0.0345(3) Uani 1 1 d . . . . .
S6 S 0.85799(10) 0.96036(8) 0.45605(8) 0.0440(3) Uani 1 1 d . . . . .
N1B N 0.1021(3) -0.0141(2) 0.27355(19) 0.0249(7) Uani 1 1 d . . . . .
N1A N 0.9632(3) 0.3759(2) 0.2769(2) 0.0260(7) Uani 1 1 d . . . . .
N1C N 0.5929(5) 0.7937(3) 0.3921(3) 0.0725(15) Uani 1 1 d D . . . .
N2A N 0.8512(2) 0.5939(2) 0.20725(19) 0.0243(7) Uani 1 1 d . . . . .
N2B N -0.0229(3) -0.1279(2) 0.2802(2) 0.0305(8) Uani 1 1 d . . . . .
N2C N 0.5595(3) 0.6889(3) 0.5862(3) 0.0435(10) Uani 1 1 d . . . . .
N3A N 1.0957(2) 0.48477(19) 0.27032(18) 0.0212(7) Uani 1 1 d . . . . .
N3B N 0.0349(2) 0.14832(19) 0.14120(18) 0.0203(7) Uani 1 1 d . . . . .
N3C N 0.7554(3) 0.8148(2) 0.4723(2) 0.0393(9) Uani 1 1 d . . . . .
N4A N 1.0385(2) 0.65012(19) 0.13760(19) 0.0212(7) Uani 1 1 d . . . . .
N4B N -0.1484(3) 0.0837(2) 0.2126(2) 0.0272(7) Uani 1 1 d . . . . .
N4C N 0.7421(3) 0.6081(3) 0.4718(3) 0.0461(10) Uani 1 1 d . . . . .
N5A N 1.0662(3) 0.4795(2) 0.0963(2) 0.0247(7) Uani 1 1 d . . . . .
N5B N 0.0715(3) -0.0236(2) 0.1008(2) 0.0267(7) Uani 1 1 d . . . . .
N6A N 1.1420(2) 0.6610(2) 0.09076(19) 0.0215(7) Uani 1 1 d . . . . .
N6B N 0.1375(2) 0.16232(19) 0.09237(19) 0.0215(7) Uani 1 1 d . . . . .
N7A N 1.1442(2) 0.5479(2) 0.2815(2) 0.0243(7) Uani 1 1 d . . . . .
N7B N 0.1482(2) 0.0516(2) 0.28254(19) 0.0246(7) Uani 1 1 d . . . . .
C1B C 0.5315(4) 0.1235(4) -0.0078(3) 0.0477(13) Uani 1 1 d . . . . .
H1BA H 0.6029 0.1197 -0.0386 0.057 Uiso 1 1 calc R U . . .
C1A C 1.2983(4) 0.8244(4) 0.2050(3) 0.0489(14) Uani 1 1 d . . . . .
H1AA H 1.2998 0.8892 0.1718 0.059 Uiso 1 1 calc R U . . .
C2C C 0.7965(3) 0.8761(3) 0.4652(3) 0.0322(10) Uani 1 1 d . . . . .
C2B C -0.2415(3) 0.0506(3) 0.2579(3) 0.0351(10) Uani 1 1 d . . . . .
H2BA H -0.2420 -0.0152 0.2871 0.042 Uiso 1 1 calc R U . . .
C2A C 1.3436(4) 0.7868(5) 0.2703(4) 0.0586(17) Uani 1 1 d . . . . .
H2AA H 1.3780 0.8254 0.2812 0.070 Uiso 1 1 calc R U . . .
C3C C 0.5001(4) 0.6481(3) 0.6435(3) 0.0365(10) Uani 1 1 d . . . . .
C3B C 0.4540(4) 0.1869(4) -0.0445(3) 0.0452(12) Uani 1 1 d . . . . .
H3BA H 0.4727 0.2269 -0.0998 0.054 Uiso 1 1 calc R U . . .
C3A C 1.3389(4) 0.6931(5) 0.3199(3) 0.0543(15) Uani 1 1 d . . . . .
H3AA H 1.3703 0.6677 0.3646 0.065 Uiso 1 1 calc R U . . .
C4C C 0.7834(3) 0.5388(3) 0.4628(3) 0.0347(10) Uani 1 1 d . . . . .
C4B C -0.3359(4) 0.1074(4) 0.2641(3) 0.0455(12) Uani 1 1 d . . . . .
H4BA H -0.3999 0.0810 0.2971 0.055 Uiso 1 1 calc R U . . .
C4A C 1.2884(3) 0.6353(4) 0.3047(3) 0.0406(11) Uani 1 1 d . . . . .
H4AA H 1.2841 0.5713 0.3396 0.049 Uiso 1 1 calc R U . . .
C5B C 0.4010(3) 0.0720(3) 0.1180(3) 0.0318(10) Uani 1 1 d . . . . .
H5BA H 0.3831 0.0336 0.1738 0.038 Uiso 1 1 calc R U . . .
C5A C 0.6682(3) 0.7199(3) 0.2168(3) 0.0409(11) Uani 1 1 d . . . . .
H5AA H 0.6055 0.7627 0.2200 0.049 Uiso 1 1 calc R U . . .
C6B C -0.0793(4) -0.1856(3) 0.2754(3) 0.0371(11) Uani 1 1 d . . . . .
H6BA H -0.1243 -0.1605 0.2390 0.044 Uiso 1 1 calc R U . . .
C6A C 0.6636(3) 0.6253(3) 0.2588(3) 0.0431(12) Uani 1 1 d . . . . .
H6AA H 0.5979 0.6018 0.2914 0.052 Uiso 1 1 calc R U . . .
C7B C -0.3373(3) 0.2034(3) 0.2220(3) 0.0416(11) Uani 1 1 d . . . . .
H7BA H -0.4019 0.2439 0.2259 0.050 Uiso 1 1 calc R U . . .
C7A C 1.0341(4) 0.2437(3) 0.3767(3) 0.0334(10) Uani 1 1 d . . . . .
H7AA H 1.0804 0.2183 0.4120 0.040 Uiso 1 1 calc R U . . .
C8B C 0.5052(3) 0.0664(3) 0.0729(3) 0.0417(12) Uani 1 1 d . . . . .
H8BA H 0.5584 0.0233 0.0975 0.050 Uiso 1 1 calc R U . . .
C8A C 0.9024(4) 0.3212(3) 0.2739(3) 0.0355(10) Uani 1 1 d . . . . .
H8AA H 0.8568 0.3479 0.2381 0.043 Uiso 1 1 calc R U . . .
C9B C -0.2420(3) 0.2393(3) 0.1739(3) 0.0316(9) Uani 1 1 d . . . . .
H9BA H -0.2405 0.3048 0.1435 0.038 Uiso 1 1 calc R U . . .
C9A C 0.9040(4) 0.2252(3) 0.3224(3) 0.0439(12) Uani 1 1 d . . . . .
H9AA H 0.8589 0.1875 0.3205 0.053 Uiso 1 1 calc R U . . .
C10B C 0.2899(3) 0.1505(3) 0.2982(3) 0.0319(10) Uani 1 1 d . . . . .
H10A H 0.2884 0.0868 0.3345 0.038 Uiso 1 1 calc R U . . .
C10A C 1.4620(3) 0.6760(3) -0.0407(3) 0.0405(11) Uani 1 1 d . . . . .
H10B H 1.4824 0.7138 -0.0965 0.049 Uiso 1 1 calc R U . . .
C11B C 0.0483(3) -0.2578(2) 0.3809(2) 0.0334(10) Uani 1 1 d . . . . .
H11A H 0.0931 -0.2816 0.4174 0.040 Uiso 1 1 calc R U . . .
C11A C 1.5379(3) 0.6149(3) -0.0020(3) 0.0384(11) Uani 1 1 d . . . . .
H11B H 1.6099 0.6103 -0.0316 0.046 Uiso 1 1 calc R U . . .
C12B C 0.3498(3) 0.1911(3) 0.0000(3) 0.0342(10) Uani 1 1 d . . . . .
H12A H 0.2964 0.2331 -0.0250 0.041 Uiso 1 1 calc R U . . .
C12A C 1.2504(3) 0.7671(3) 0.1880(3) 0.0345(10) Uani 1 1 d . . . . .
H12B H 1.2213 0.7924 0.1421 0.041 Uiso 1 1 calc R U . . .
C13B C -0.0093(4) -0.3175(3) 0.3750(3) 0.0385(12) Uani 1 1 d . . . . .
H13A H -0.0040 -0.3826 0.4073 0.046 Uiso 1 1 calc R U . . .
C13A C 1.5093(3) 0.5603(3) 0.0796(3) 0.0324(10) Uani 1 1 d . . . . .
H13B H 1.5616 0.5182 0.1059 0.039 Uiso 1 1 calc R U . . .
C14B C 0.0393(3) -0.1625(2) 0.3323(2) 0.0279(9) Uani 1 1 d . . . . .
C14A C 1.1353(3) 0.3790(3) 0.4006(2) 0.0344(10) Uani 1 1 d . . . . .
H14A H 1.1249 0.4336 0.4160 0.052 Uiso 1 1 calc R U . . .
H14B H 1.2115 0.3591 0.3852 0.052 Uiso 1 1 calc R U . . .
H14C H 1.1004 0.3274 0.4465 0.052 Uiso 1 1 calc R U . . .
C15B C -0.0736(4) -0.2815(3) 0.3224(3) 0.0412(12) Uani 1 1 d . . . . .
H15A H -0.1139 -0.3212 0.3180 0.049 Uiso 1 1 calc R U . . .
C15A C 1.2448(3) 0.6723(3) 0.2383(2) 0.0273(9) Uani 1 1 d . . . . .
C16B C -0.1494(3) 0.1783(2) 0.1710(2) 0.0243(8) Uani 1 1 d . . . . .
C16A C 1.4041(3) 0.5673(2) 0.1227(2) 0.0246(8) Uani 1 1 d . . . . .
H16A H 1.3846 0.5305 0.1788 0.030 Uiso 1 1 calc R U . . .
C17B C 0.3391(3) 0.2113(3) 0.3096(3) 0.0351(10) Uani 1 1 d . . . . .
H17A H 0.3727 0.1889 0.3529 0.042 Uiso 1 1 calc R U . . .
C17A C 0.7561(3) 0.5648(3) 0.2531(3) 0.0320(10) Uani 1 1 d . . . . .
H17B H 0.7524 0.4994 0.2830 0.038 Uiso 1 1 calc R U . . .
C18B C 0.2429(3) 0.2761(2) 0.1819(2) 0.0243(8) Uani 1 1 d . . . . .
H18A H 0.2114 0.2980 0.1375 0.029 Uiso 1 1 calc R U . . .
C18A C 1.3565(3) 0.6826(3) 0.0016(2) 0.0311(9) Uani 1 1 d . . . . .
H18B H 1.3045 0.7239 -0.0254 0.037 Uiso 1 1 calc R U . . .
C19B C 0.2112(3) 0.1350(2) 0.1301(2) 0.0207(8) Uani 1 1 d . . . . .
C19A C 0.9716(4) 0.1869(3) 0.3724(3) 0.0406(12) Uani 1 1 d . . . . .
H19A H 0.9758 0.1216 0.4042 0.049 Uiso 1 1 calc R U . . .
C20B C 0.3230(3) 0.1336(2) 0.0818(2) 0.0237(8) Uani 1 1 d . . . . .
C20A C 0.7656(3) 0.7530(3) 0.1691(3) 0.0310(10) Uani 1 1 d . . . . .
H20A H 0.7703 0.8183 0.1395 0.037 Uiso 1 1 calc R U . . .
C21B C 0.2889(3) 0.3378(3) 0.1951(3) 0.0281(9) Uani 1 1 d . . . . .
H21A H 0.2859 0.4025 0.1612 0.034 Uiso 1 1 calc R U . . .
C21A C 1.3270(3) 0.6281(2) 0.0842(2) 0.0229(8) Uani 1 1 d . . . . .
C22B C -0.0435(3) 0.2115(2) 0.1240(2) 0.0212(8) Uani 1 1 d . . . . .
C22A C 1.1216(3) 0.4726(2) 0.0364(2) 0.0235(8) Uani 1 1 d . . . . .
C23B C 0.2429(3) 0.1826(2) 0.2336(2) 0.0234(8) Uani 1 1 d . . . . .
C23A C 0.9628(3) 0.7166(2) 0.1196(2) 0.0209(8) Uani 1 1 d . . . . .
C24B C 0.1272(3) -0.0283(2) 0.0401(3) 0.0260(9) Uani 1 1 d . . . . .
C24A C 1.1945(3) 0.6107(2) 0.2194(2) 0.0226(8) Uani 1 1 d . . . . .
C25B C 0.1944(3) 0.1160(2) 0.2190(2) 0.0228(8) Uani 1 1 d . . . . .
C25A C 1.2149(3) 0.6312(2) 0.1302(2) 0.0195(8) Uani 1 1 d . . . . .
C26B C 0.3392(3) 0.3051(3) 0.2579(3) 0.0318(10) Uani 1 1 d . . . . .
H26A H 0.3736 0.3466 0.2654 0.038 Uiso 1 1 calc R U . . .
C26A C 0.8556(3) 0.6881(2) 0.1660(2) 0.0234(8) Uani 1 1 d . . . . .
C27A C 0.9768(3) 0.8132(2) 0.0596(2) 0.0250(8) Uani 1 1 d . . . . .
H27A H 1.0501 0.8153 0.0265 0.038 Uiso 1 1 calc R U . . .
H27B H 0.9615 0.8570 0.0878 0.038 Uiso 1 1 calc R U . . .
H27C H 0.9279 0.8312 0.0246 0.038 Uiso 1 1 calc R U . . .
C27B C -0.0340(3) 0.3088(2) 0.0644(2) 0.0259(9) Uani 1 1 d . . . . .
H27D H 0.0388 0.3135 0.0305 0.039 Uiso 1 1 calc R U . . .
H27E H -0.0511 0.3524 0.0930 0.039 Uiso 1 1 calc R U . . .
H27F H -0.0835 0.3250 0.0302 0.039 Uiso 1 1 calc R U . . .
C28A C 1.0271(3) 0.3391(2) 0.3277(2) 0.0251(9) Uani 1 1 d . . . . .
C28B C 0.0983(3) -0.0943(3) 0.3341(2) 0.0267(9) Uani 1 1 d . . . . .
C29A C 1.0884(3) 0.4048(2) 0.3307(2) 0.0248(9) Uani 1 1 d . . . . .
C29B C 0.1469(4) -0.1178(3) 0.4022(3) 0.0367(11) Uani 1 1 d . . . . .
H29A H 0.1320 -0.0641 0.4194 0.055 Uiso 1 1 calc R U . . .
H29B H 0.2240 -0.1326 0.3847 0.055 Uiso 1 1 calc R U . . .
H29C H 0.1170 -0.1725 0.4476 0.055 Uiso 1 1 calc R U . . .
O91 O 0.4653(14) 0.9980(12) 0.4221(12) 0.182(7) Uiso 0.5 1 d . . P . .
C91 C 0.479(2) 0.987(2) 0.503(2) 0.130(7) Uiso 0.5 1 d . . P . .
O92 O 0.3185(13) 0.7991(11) 0.5310(10) 0.161(6) Uiso 0.5 1 d . . P . .
C92 C 0.3795(17) 0.8247(14) 0.4564(14) 0.129(7) Uiso 0.5 1 d . . P . .

loop_
_atom_site_aniso_label
_atom_site_aniso_U_11
_atom_site_aniso_U_22
_atom_site_aniso_U_33
_atom_site_aniso_U_23
_atom_site_aniso_U_13
_atom_site_aniso_U_12
Zn1 0.0235(2) 0.01982(19) 0.0202(2) -0.00288(17) -0.00724(18) -0.00434(15)
Zn2 0.0325(3) 0.0202(2) 0.0195(2) -0.00229(17) -0.00655(19) -0.00862(17)
Zn3 0.0426(3) 0.0396(3) 0.0365(3) -0.0059(2) -0.0170(3) -0.0060(2)
S1 0.0534(8) 0.0538(7) 0.0373(7) -0.0118(6) -0.0053(6) 0.0164(6)
S2 0.155(9) 0.043(3) 0.206(12) 0.024(6) -0.162(8) -0.026(5)
C1C 0.038(12) 0.030(7) 0.028(9) -0.006(7) -0.014(9) -0.005(7)
S2' 0.067(4) 0.050(3) 0.055(4) -0.013(2) -0.029(3) -0.010(3)
C1' 0.054(11) 0.052(10) 0.048(10) -0.023(8) -0.018(8) -0.013(7)
S2'' 0.088(9) 0.033(3) 0.065(7) -0.005(4) -0.053(5) -0.010(5)
C1'' 0.045(15) 0.047(14) 0.043(16) -0.017(9) -0.014(9) -0.008(8)
S3 0.0540(8) 0.0638(8) 0.0439(8) -0.0109(6) -0.0120(6) -0.0276(6)
S4 0.0254(5) 0.0379(5) 0.0306(6) -0.0134(5) -0.0029(4) 0.0003(4)
S5 0.0273(5) 0.0354(5) 0.0335(6) -0.0120(5) 0.0005(5) -0.0023(4)
S6 0.0495(7) 0.0334(5) 0.0467(8) -0.0102(5) -0.0126(6) -0.0074(5)
N1B 0.0294(17) 0.0219(14) 0.0206(18) -0.0052(13) -0.0048(14) -0.0044(12)
N1A 0.0311(18) 0.0261(15) 0.0196(17) -0.0056(13) -0.0059(14) -0.0068(13)
N1C 0.101(4) 0.068(3) 0.054(3) -0.010(3) -0.049(3) -0.001(3)
N2A 0.0219(16) 0.0276(15) 0.0215(17) -0.0051(13) -0.0058(13) -0.0062(12)
N2B 0.045(2) 0.0239(15) 0.0194(18) -0.0040(14) -0.0027(16) -0.0120(14)
N2C 0.041(2) 0.053(2) 0.041(2) -0.020(2) -0.0059(19) -0.0129(18)
N3A 0.0221(16) 0.0217(14) 0.0183(17) -0.0060(12) -0.0055(13) -0.0015(11)
N3B 0.0216(16) 0.0224(14) 0.0169(16) -0.0046(12) -0.0059(13) -0.0063(12)
N3C 0.044(2) 0.0322(18) 0.040(2) -0.0079(17) -0.0150(19) -0.0050(16)
N4A 0.0200(15) 0.0224(14) 0.0176(16) -0.0028(12) -0.0046(13) -0.0049(12)
N4B 0.0311(18) 0.0312(16) 0.0210(18) -0.0067(14) -0.0072(14) -0.0115(13)
N4C 0.042(2) 0.049(2) 0.050(3) -0.018(2) -0.011(2) -0.0119(18)
N5A 0.0248(17) 0.0239(14) 0.0244(18) -0.0046(13) -0.0091(15) -0.0048(12)
N5B 0.0337(19) 0.0221(14) 0.0219(18) -0.0030(13) -0.0080(15) -0.0067(13)
N6A 0.0190(15) 0.0239(14) 0.0208(17) -0.0054(13) -0.0047(13) -0.0064(11)
N6B 0.0219(16) 0.0196(13) 0.0189(17) -0.0021(12) -0.0037(13) -0.0060(11)
N7A 0.0221(16) 0.0298(15) 0.0225(18) -0.0094(14) -0.0071(14) -0.0041(12)
N7B 0.0272(17) 0.0240(14) 0.0217(18) -0.0061(13) -0.0067(14) -0.0048(12)
C1B 0.028(2) 0.070(3) 0.046(3) -0.030(3) 0.007(2) -0.011(2)
C1A 0.043(3) 0.062(3) 0.053(3) -0.042(3) 0.015(3) -0.026(2)
C2C 0.033(2) 0.0251(18) 0.027(2) -0.0027(17) -0.0069(18) 0.0042(16)
C2B 0.034(2) 0.043(2) 0.031(2) -0.0089(19) -0.0047(19) -0.0205(18)
C2A 0.036(3) 0.096(4) 0.071(4) -0.064(4) 0.013(3) -0.031(3)
C3C 0.041(3) 0.038(2) 0.039(3) -0.017(2) -0.019(2) -0.0058(19)
C3B 0.035(3) 0.067(3) 0.031(3) -0.016(2) -0.001(2) -0.013(2)
C3A 0.031(3) 0.109(5) 0.050(3) -0.054(3) -0.007(2) -0.014(3)
C4C 0.027(2) 0.045(2) 0.028(2) -0.0075(19) -0.0070(18) -0.0064(18)
C4B 0.029(2) 0.067(3) 0.047(3) -0.023(3) -0.006(2) -0.019(2)
C4A 0.031(2) 0.065(3) 0.036(3) -0.026(2) -0.010(2) -0.006(2)
C5B 0.026(2) 0.0320(19) 0.033(2) -0.0087(18) -0.0058(18) -0.0040(16)
C5A 0.025(2) 0.048(2) 0.042(3) -0.013(2) -0.010(2) 0.0052(18)
C6B 0.062(3) 0.0291(19) 0.020(2) -0.0068(17) -0.001(2) -0.0228(19)
C6A 0.023(2) 0.053(3) 0.040(3) -0.007(2) -0.002(2) -0.0074(19)
C7B 0.024(2) 0.058(3) 0.048(3) -0.025(2) -0.009(2) -0.0030(19)
C7A 0.043(2) 0.0237(18) 0.025(2) -0.0040(17) -0.0029(19) -0.0047(16)
C8B 0.026(2) 0.044(2) 0.051(3) -0.017(2) -0.009(2) 0.0010(18)
C8A 0.047(3) 0.034(2) 0.027(2) -0.0088(18) -0.006(2) -0.0182(19)
C9B 0.027(2) 0.042(2) 0.034(2) -0.0169(19) -0.0133(18) -0.0031(17)
C9A 0.071(3) 0.036(2) 0.028(3) -0.011(2) -0.002(2) -0.026(2)
C10B 0.034(2) 0.035(2) 0.027(2) -0.0069(18) -0.0135(19) -0.0049(17)
C10A 0.031(2) 0.060(3) 0.021(2) -0.006(2) -0.0012(19) -0.010(2)
C11B 0.039(2) 0.0242(18) 0.021(2) -0.0021(16) 0.0048(18) -0.0027(16)
C11A 0.021(2) 0.060(3) 0.030(3) -0.016(2) -0.0025(18) -0.0034(19)
C12B 0.028(2) 0.046(2) 0.027(2) -0.0105(19) -0.0079(18) -0.0065(18)
C12A 0.033(2) 0.041(2) 0.033(3) -0.021(2) 0.0035(19) -0.0137(18)
C13B 0.056(3) 0.0211(18) 0.025(2) -0.0072(17) 0.010(2) -0.0079(18)
C13A 0.025(2) 0.036(2) 0.033(2) -0.0096(18) -0.0089(18) -0.0003(16)
C14B 0.040(2) 0.0236(17) 0.015(2) -0.0036(15) 0.0006(17) -0.0091(16)
C14A 0.035(2) 0.037(2) 0.021(2) -0.0014(17) -0.0088(18) 0.0003(17)
C15B 0.069(3) 0.031(2) 0.020(2) -0.0088(18) 0.006(2) -0.024(2)
C15A 0.0198(19) 0.042(2) 0.025(2) -0.0178(18) -0.0023(16) -0.0074(16)
C16B 0.027(2) 0.0276(17) 0.022(2) -0.0075(16) -0.0093(16) -0.0070(15)
C16A 0.0240(19) 0.0279(17) 0.022(2) -0.0059(16) -0.0077(16) -0.0063(14)
C17B 0.032(2) 0.052(2) 0.027(2) -0.016(2) -0.0112(19) -0.0080(19)
C17A 0.026(2) 0.037(2) 0.027(2) -0.0039(18) -0.0031(18) -0.0124(16)
C18B 0.026(2) 0.0273(17) 0.021(2) -0.0101(16) -0.0053(16) -0.0028(14)
C18A 0.029(2) 0.040(2) 0.021(2) -0.0055(18) -0.0074(17) -0.0069(17)
C19B 0.0246(19) 0.0175(15) 0.021(2) -0.0052(14) -0.0090(16) -0.0034(13)
C19A 0.065(3) 0.0265(19) 0.023(2) -0.0050(18) -0.003(2) -0.009(2)
C20B 0.0248(19) 0.0260(17) 0.023(2) -0.0113(16) -0.0045(16) -0.0058(14)
C20A 0.024(2) 0.034(2) 0.030(2) -0.0085(18) -0.0094(18) 0.0019(16)
C21B 0.028(2) 0.0293(18) 0.028(2) -0.0129(17) -0.0030(17) -0.0060(15)
C21A 0.0227(19) 0.0261(17) 0.022(2) -0.0093(15) -0.0056(16) -0.0051(14)
C22B 0.0267(19) 0.0227(16) 0.0182(19) -0.0086(15) -0.0088(16) -0.0033(14)
C22A 0.0238(19) 0.0215(16) 0.026(2) -0.0036(15) -0.0130(17) -0.0033(14)
C23B 0.0188(18) 0.0280(17) 0.022(2) -0.0079(16) -0.0058(16) -0.0018(14)
C23A 0.0235(19) 0.0219(16) 0.0189(19) -0.0070(15) -0.0068(15) -0.0040(13)
C24B 0.027(2) 0.0188(16) 0.032(2) -0.0033(16) -0.0127(18) -0.0058(14)
C24A 0.0167(17) 0.0254(17) 0.023(2) -0.0065(15) -0.0042(15) -0.0021(13)
C25B 0.0229(19) 0.0234(16) 0.021(2) -0.0074(15) -0.0076(16) 0.0006(14)
C25A 0.0215(18) 0.0219(16) 0.0154(19) -0.0042(14) -0.0059(15) -0.0068(13)
C26B 0.029(2) 0.043(2) 0.033(2) -0.022(2) -0.0049(19) -0.0108(17)
C26A 0.0229(19) 0.0264(17) 0.022(2) -0.0067(15) -0.0096(16) -0.0024(14)
C27A 0.031(2) 0.0205(16) 0.025(2) -0.0075(15) -0.0100(17) -0.0021(14)
C27B 0.032(2) 0.0224(17) 0.023(2) -0.0054(15) -0.0111(17) -0.0025(15)
C28A 0.026(2) 0.0224(16) 0.020(2) -0.0055(15) -0.0007(16) -0.0018(14)
C28B 0.030(2) 0.0263(17) 0.018(2) -0.0061(16) -0.0013(16) -0.0022(15)
C29A 0.0209(18) 0.0271(17) 0.017(2) -0.0036(15) -0.0029(15) 0.0027(14)
C29B 0.044(3) 0.034(2) 0.024(2) -0.0047(18) -0.010(2) 0.0024(18)

_geom_special_details            
;
 All esds (except the esd in the dihedral angle between two l.s. planes)
 are estimated using the full covariance matrix.  The cell esds are taken
 into account individually in the estimation of esds in distances, angles
 and torsion angles; correlations between esds in cell parameters are only
 used when they are defined by crystal symmetry.  An approximate (isotropic)
 treatment of cell esds is used for estimating esds involving l.s. planes.
;

loop_
_geom_bond_atom_site_label_1
_geom_bond_atom_site_label_2
_geom_bond_distance
_geom_bond_site_symmetry_2
_geom_bond_publ_flag
Zn1 N5A 1.970(3) . ?
Zn1 N2A 2.073(3) . ?
Zn1 N1A 2.099(3) . ?
Zn1 N3A 2.118(3) . ?
Zn1 N4A 2.119(3) . ?
Zn2 N5B 1.972(3) . ?
Zn2 N2B 2.073(3) . ?
Zn2 N4B 2.079(3) . ?
Zn2 N3B 2.107(3) . ?
Zn2 N1B 2.123(3) . ?
Zn3 N1C 1.953(5) . ?
Zn3 N2C 1.955(4) . ?
Zn3 N4C 1.971(4) . ?
Zn3 N3C 1.983(4) . ?
S1 C4C 1.615(5) . ?
S2 C1C 1.627(12) . ?
C1C N1C 1.174(12) . ?
S2' C1' 1.625(13) . ?
C1' N1C 1.155(13) . ?
S2'' C1'' 1.593(15) . ?
C1'' N1C 1.124(14) . ?
S3 C3C 1.628(5) . ?
S4 C22A 1.630(4) . ?
S5 C24B 1.628(4) . ?
S6 C2C 1.631(5) . ?
N1B C28B 1.300(5) . ?
N1B N7B 1.399(4) . ?
N1A C8A 1.333(5) . ?
N1A C28A 1.338(5) . ?
N2A C17A 1.347(5) . ?
N2A C26A 1.362(4) . ?
N2B C14B 1.341(6) . ?
N2B C6B 1.344(5) . ?
N2C C3C 1.150(6) . ?
N3A C29A 1.298(5) . ?
N3A N7A 1.408(4) . ?
N3B C22B 1.289(4) . ?
N3B N6B 1.394(4) . ?
N3C C2C 1.153(5) . ?
N4A C23A 1.292(4) . ?
N4A N6A 1.388(4) . ?
N4B C2B 1.342(5) . ?
N4B C16B 1.364(5) . ?
N4C C4C 1.157(5) . ?
N5A C22A 1.166(5) . ?
N5B C24B 1.168(5) . ?
N6A C25A 1.290(5) . ?
N6B C19B 1.281(5) . ?
N7A C24A 1.282(5) . ?
N7B C25B 1.284(5) . ?
C1B C8B 1.379(7) . ?
C1B C3B 1.395(7) . ?
C1A C2A 1.383(8) . ?
C1A C12A 1.390(6) . ?
C2B C4B 1.371(6) . ?
C2A C3A 1.382(8) . ?
C3B C12B 1.381(6) . ?
C3A C4A 1.400(7) . ?
C4B C7B 1.383(7) . ?
C4A C15A 1.387(6) . ?
C5B C20B 1.386(5) . ?
C5B C8B 1.387(6) . ?
C5A C6A 1.371(6) . ?
C5A C20A 1.398(6) . ?
C6B C15B 1.395(6) . ?
C6A C17A 1.381(6) . ?
C7B C9B 1.391(6) . ?
C7A C19A 1.388(6) . ?
C7A C28A 1.398(5) . ?
C8A C9A 1.403(6) . ?
C9B C16B 1.382(5) . ?
C9A C19A 1.365(7) . ?
C10B C17B 1.386(6) . ?
C10B C23B 1.391(6) . ?
C10A C11A 1.383(6) . ?
C10A C18A 1.386(6) . ?
C11B C13B 1.392(6) . ?
C11B C14B 1.396(5) . ?
C11A C13A 1.385(6) . ?
C12B C20B 1.398(6) . ?
C12A C15A 1.400(6) . ?
C13B C15B 1.368(7) . ?
C13A C16A 1.388(5) . ?
C14B C28B 1.480(6) . ?
C14A C29A 1.489(6) . ?
C15A C24A 1.492(5) . ?
C16B C22B 1.489(5) . ?
C16A C21A 1.392(5) . ?
C17B C26B 1.390(6) . ?
C18B C23B 1.387(5) . ?
C18B C21B 1.389(5) . ?
C18A C21A 1.400(5) . ?
C19B C20B 1.482(5) . ?
C19B C25B 1.514(5) . ?
C20A C26A 1.391(5) . ?
C21B C26B 1.390(6) . ?
C21A C25A 1.476(5) . ?
C22B C27B 1.481(5) . ?
C23B C25B 1.492(5) . ?
C23A C27A 1.480(5) . ?
C23A C26A 1.481(5) . ?
C24A C25A 1.507(5) . ?
C28A C29A 1.480(6) . ?
C28B C29B 1.483(6) . ?
O91 C91 1.51(3) . ?
O91 C91 1.89(4) 2_676 ?
C91 C91 0.71(5) 2_676 ?
C91 O91 1.89(4) 2_676 ?
O92 C92 1.32(2) . ?

loop_
_geom_angle_atom_site_label_1
_geom_angle_atom_site_label_2
_geom_angle_atom_site_label_3
_geom_angle
_geom_angle_site_symmetry_1
_geom_angle_site_symmetry_3
_geom_angle_publ_flag
N5A Zn1 N2A 124.24(13) . . ?
N5A Zn1 N1A 98.69(12) . . ?
N2A Zn1 N1A 104.51(12) . . ?
N5A Zn1 N3A 114.07(12) . . ?
N2A Zn1 N3A 119.91(12) . . ?
N1A Zn1 N3A 78.35(12) . . ?
N5A Zn1 N4A 94.12(12) . . ?
N2A Zn1 N4A 76.43(11) . . ?
N1A Zn1 N4A 163.38(13) . . ?
N3A Zn1 N4A 86.79(12) . . ?
N5B Zn2 N2B 97.87(13) . . ?
N5B Zn2 N4B 122.77(14) . . ?
N2B Zn2 N4B 104.62(13) . . ?
N5B Zn2 N3B 94.21(12) . . ?
N2B Zn2 N3B 164.34(14) . . ?
N4B Zn2 N3B 76.72(12) . . ?
N5B Zn2 N1B 114.41(13) . . ?
N2B Zn2 N1B 78.22(13) . . ?
N4B Zn2 N1B 121.36(13) . . ?
N3B Zn2 N1B 87.74(12) . . ?
N1C Zn3 N2C 111.9(2) . . ?
N1C Zn3 N4C 110.1(2) . . ?
N2C Zn3 N4C 104.95(17) . . ?
N1C Zn3 N3C 105.3(2) . . ?
N2C Zn3 N3C 111.99(17) . . ?
N4C Zn3 N3C 112.71(16) . . ?
N1C C1C S2 177(2) . . ?
N1C C1' S2' 165(3) . . ?
N1C C1'' S2'' 171(4) . . ?
C28B N1B N7B 113.3(3) . . ?
C28B N1B Zn2 114.4(3) . . ?
N7B N1B Zn2 129.6(2) . . ?
C8A N1A C28A 119.5(3) . . ?
C8A N1A Zn1 126.5(3) . . ?
C28A N1A Zn1 112.7(2) . . ?
C1'' N1C Zn3 158(4) . . ?
C1' N1C Zn3 150.8(17) . . ?
C1C N1C Zn3 149.6(14) . . ?
C17A N2A C26A 117.7(3) . . ?
C17A N2A Zn1 127.2(3) . . ?
C26A N2A Zn1 115.1(2) . . ?
C14B N2B C6B 119.5(3) . . ?
C14B N2B Zn2 114.2(3) . . ?
C6B N2B Zn2 125.2(3) . . ?
C3C N2C Zn3 163.5(4) . . ?
C29A N3A N7A 112.6(3) . . ?
C29A N3A Zn1 114.6(3) . . ?
N7A N3A Zn1 129.9(2) . . ?
C22B N3B N6B 120.2(3) . . ?
C22B N3B Zn2 116.6(2) . . ?
N6B N3B Zn2 115.7(2) . . ?
C2C N3C Zn3 169.6(3) . . ?
C23A N4A N6A 120.1(3) . . ?
C23A N4A Zn1 116.2(2) . . ?
N6A N4A Zn1 116.5(2) . . ?
C2B N4B C16B 117.6(3) . . ?
C2B N4B Zn2 127.6(3) . . ?
C16B N4B Zn2 114.7(2) . . ?
C4C N4C Zn3 174.5(4) . . ?
C22A N5A Zn1 166.8(3) . . ?
C24B N5B Zn2 165.7(3) . . ?
C25A N6A N4A 115.7(3) . . ?
C19B N6B N3B 115.4(3) . . ?
C24A N7A N3A 119.3(3) . . ?
C25B N7B N1B 119.2(3) . . ?
C8B C1B C3B 120.5(4) . . ?
C2A C1A C12A 119.8(5) . . ?
N3C C2C S6 178.1(4) . . ?
N4B C2B C4B 123.0(4) . . ?
C3A C2A C1A 120.2(5) . . ?
N2C C3C S3 178.8(5) . . ?
C12B C3B C1B 119.6(4) . . ?
C2A C3A C4A 120.6(5) . . ?
N4C C4C S1 178.0(4) . . ?
C2B C4B C7B 119.7(4) . . ?
C15A C4A C3A 119.4(5) . . ?
C20B C5B C8B 120.2(4) . . ?
C6A C5A C20A 119.6(4) . . ?
N2B C6B C15B 121.7(5) . . ?
C5A C6A C17A 118.9(4) . . ?
C4B C7B C9B 118.4(4) . . ?
C19A C7A C28A 118.3(4) . . ?
C1B C8B C5B 119.8(4) . . ?
N1A C8A C9A 121.7(5) . . ?
C16B C9B C7B 119.1(4) . . ?
C19A C9A C8A 118.8(5) . . ?
C17B C10B C23B 120.0(4) . . ?
C11A C10A C18A 120.4(4) . . ?
C13B C11B C14B 118.8(4) . . ?
C10A C11A C13A 120.3(4) . . ?
C3B C12B C20B 120.0(4) . . ?
C1A C12A C15A 120.3(5) . . ?
C15B C13B C11B 119.5(4) . . ?
C11A C13A C16A 119.7(4) . . ?
N2B C14B C11B 121.4(4) . . ?
N2B C14B C28B 116.1(3) . . ?
C11B C14B C28B 122.5(4) . . ?
C13B C15B C6B 119.0(4) . . ?
C4A C15A C12A 119.7(4) . . ?
C4A C15A C24A 120.1(4) . . ?
C12A C15A C24A 120.2(4) . . ?
N4B C16B C9B 122.2(4) . . ?
N4B C16B C22B 115.3(3) . . ?
C9B C16B C22B 122.4(3) . . ?
C13A C16A C21A 120.4(4) . . ?
C10B C17B C26B 120.3(4) . . ?
N2A C17A C6A 123.2(4) . . ?
C23B C18B C21B 120.1(4) . . ?
C10A C18A C21A 119.7(4) . . ?
N6B C19B C20B 118.0(3) . . ?
N6B C19B C25B 125.1(3) . . ?
C20B C19B C25B 116.4(3) . . ?
C9A C19A C7A 119.8(4) . . ?
C5B C20B C12B 119.8(4) . . ?
C5B C20B C19B 119.2(3) . . ?
C12B C20B C19B 120.9(4) . . ?
C26A C20A C5A 118.4(4) . . ?
C18B C21B C26B 120.1(4) . . ?
C16A C21A C18A 119.4(3) . . ?
C16A C21A C25A 119.6(3) . . ?
C18A C21A C25A 120.9(3) . . ?
N3B C22B C27B 125.4(3) . . ?
N3B C22B C16B 113.5(3) . . ?
C27B C22B C16B 121.1(3) . . ?
N5A C22A S4 179.2(4) . . ?
C18B C23B C10B 119.8(4) . . ?
C18B C23B C25B 120.2(4) . . ?
C10B C23B C25B 120.0(3) . . ?
N4A C23A C27A 125.7(3) . . ?
N4A C23A C26A 113.3(3) . . ?
C27A C23A C26A 121.0(3) . . ?
N5B C24B S5 178.7(4) . . ?
N7A C24A C15A 114.8(4) . . ?
N7A C24A C25A 131.1(4) . . ?
C15A C24A C25A 114.1(3) . . ?
N7B C25B C23B 116.0(4) . . ?
N7B C25B C19B 130.7(4) . . ?
C23B C25B C19B 113.3(3) . . ?
N6A C25A C21A 118.4(3) . . ?
N6A C25A C24A 124.4(3) . . ?
C21A C25A C24A 116.7(3) . . ?
C21B C26B C17B 119.6(4) . . ?
N2A C26A C20A 122.1(3) . . ?
N2A C26A C23A 115.5(3) . . ?
C20A C26A C23A 122.3(3) . . ?
N1A C28A C7A 121.8(4) . . ?
N1A C28A C29A 116.6(3) . . ?
C7A C28A C29A 121.5(4) . . ?
N1B C28B C14B 115.5(4) . . ?
N1B C28B C29B 123.8(4) . . ?
C14B C28B C29B 120.6(3) . . ?
N3A C29A C28A 115.5(4) . . ?
N3A C29A C14A 123.8(4) . . ?
C28A C29A C14A 120.7(3) . . ?
C91 O91 C91 20.6(17) . 2_676 ?
C91 C91 O91 111(6) 2_676 . ?
C91 C91 O91 48(5) 2_676 2_676 ?
O91 C91 O91 159.4(17) . 2_676 ?

_refine_diff_density_max         2.061
_refine_diff_density_min         -0.649
_refine_diff_density_rms         0.105

_shelx_res_file                  
;

    shelx.res created by SHELXL-2014/7

TITL s1 in P-1
CELL  0.71073  13.3235  15.6906  18.6880   65.795   71.872   77.010
ZERR     2.00   0.0009   0.0010   0.0013    0.002    0.002    0.002
LATT   1
SFAC  C    H    N    S    ZN   O
UNIT  126  96   36   12   6    2
MERG   2
dfix 1.14 n1c c1c n1c c1' n1c c1''
dfix 1.62 S2 c1c S2' c1' S2'' c1''
isor 0.01 C1' c1''
EQIV $1   -x+1, -y+2, -z+1

FMAP   2
PLAN   10
SIZE     0.050   0.090   0.230
ACTA
L.S.  10
TEMP  -173.00
WGHT    0.089100    0.706000
FVAR       0.20375
ZN1   5    0.995600    0.511206    0.193223    11.00000    0.02353    0.01982 =
         0.02019   -0.00288   -0.00724   -0.00434
ZN2   5    0.000924    0.007511    0.198081    11.00000    0.03254    0.02020 =
         0.01948   -0.00229   -0.00655   -0.00862
ZN3   5    0.662361    0.726734    0.481092    11.00000    0.04264    0.03958 =
         0.03647   -0.00587   -0.01698   -0.00603
S1    4    0.844247    0.443998    0.447692    11.00000    0.05341    0.05378 =
         0.03730   -0.01182   -0.00531    0.01637
PART    1
S2    4    0.466678    0.948895    0.309263    10.35000    0.15508    0.04259 =
         0.20577    0.02392   -0.16151   -0.02561
C1C   1    0.541363    0.860301    0.357583    10.35000    0.03799    0.03012 =
         0.02758   -0.00614   -0.01369   -0.00542
PART    2
S2'   4    0.569621    0.926662    0.244300    10.35000    0.06678    0.04974 =
         0.05495   -0.01339   -0.02886   -0.01033
C1'   1    0.595094    0.843243    0.325967    10.35000    0.05381    0.05197 =
         0.04790   -0.02328   -0.01828   -0.01296
PART    3
S2''  4    0.523263    0.940419    0.271288    10.30000    0.08812    0.03288 =
         0.06467   -0.00520   -0.05283   -0.01013
C1''  1    0.571185    0.853598    0.338221    10.30000    0.04548    0.04739 =
         0.04279   -0.01748   -0.01357   -0.00830
PART    0
S3    4    0.417310    0.590641    0.725842    11.00000    0.05400    0.06382 =
         0.04388   -0.01092   -0.01203   -0.02761
S4    4    1.198042    0.461874   -0.047203    11.00000    0.02542    0.03795 =
         0.03063   -0.01345   -0.00285    0.00033
S5    4    0.202826   -0.036240   -0.044692    11.00000    0.02731    0.03535 =
         0.03352   -0.01205    0.00052   -0.00231
S6    4    0.857985    0.960362    0.456054    11.00000    0.04952    0.03337 =
         0.04665   -0.01024   -0.01257   -0.00736
N1B   3    0.102138   -0.014097    0.273547    11.00000    0.02936    0.02191 =
         0.02059   -0.00518   -0.00482   -0.00442
N1A   3    0.963209    0.375941    0.276904    11.00000    0.03108    0.02609 =
         0.01961   -0.00558   -0.00586   -0.00677
N1C   3    0.592862    0.793743    0.392144    11.00000    0.10135    0.06753 =
         0.05400   -0.00996   -0.04907   -0.00119
N2A   3    0.851230    0.593944    0.207250    11.00000    0.02193    0.02761 =
         0.02147   -0.00506   -0.00584   -0.00625
N2B   3   -0.022946   -0.127888    0.280188    11.00000    0.04458    0.02395 =
         0.01943   -0.00398   -0.00271   -0.01203
N2C   3    0.559499    0.688917    0.586188    11.00000    0.04075    0.05252 =
         0.04108   -0.02002   -0.00590   -0.01294
N3A   3    1.095703    0.484774    0.270321    11.00000    0.02208    0.02173 =
         0.01829   -0.00597   -0.00551   -0.00149
N3B   3    0.034935    0.148318    0.141202    11.00000    0.02160    0.02240 =
         0.01691   -0.00458   -0.00586   -0.00627
N3C   3    0.755436    0.814839    0.472319    11.00000    0.04432    0.03217 =
         0.03973   -0.00793   -0.01498   -0.00499
N4A   3    1.038541    0.650119    0.137605    11.00000    0.02005    0.02243 =
         0.01763   -0.00285   -0.00458   -0.00486
N4B   3   -0.148423    0.083721    0.212597    11.00000    0.03111    0.03125 =
         0.02097   -0.00670   -0.00722   -0.01154
N4C   3    0.742134    0.608128    0.471822    11.00000    0.04177    0.04923 =
         0.05001   -0.01774   -0.01099   -0.01190
N5A   3    1.066196    0.479497    0.096328    11.00000    0.02478    0.02393 =
         0.02441   -0.00457   -0.00907   -0.00482
N5B   3    0.071526   -0.023631    0.100789    11.00000    0.03369    0.02213 =
         0.02192   -0.00297   -0.00803   -0.00667
N6A   3    1.141970    0.661034    0.090761    11.00000    0.01899    0.02391 =
         0.02083   -0.00540   -0.00474   -0.00644
N6B   3    0.137475    0.162320    0.092374    11.00000    0.02187    0.01957 =
         0.01894   -0.00205   -0.00368   -0.00601
N7A   3    1.144219    0.547862    0.281467    11.00000    0.02213    0.02977 =
         0.02252   -0.00945   -0.00705   -0.00412
N7B   3    0.148228    0.051583    0.282535    11.00000    0.02720    0.02396 =
         0.02173   -0.00606   -0.00671   -0.00477
C1B   1    0.531453    0.123505   -0.007785    11.00000    0.02835    0.06971 =
         0.04578   -0.03034    0.00651   -0.01130
AFIX  43
H1BA  2    0.602886    0.119650   -0.038582    11.00000   -1.20000
AFIX   0
C1A   1    1.298260    0.824395    0.204984    11.00000    0.04339    0.06217 =
         0.05252   -0.04158    0.01535   -0.02641
AFIX  43
H1AA  2    1.299837    0.889162    0.171798    11.00000   -1.20000
AFIX   0
C2C   1    0.796521    0.876141    0.465248    11.00000    0.03298    0.02508 =
         0.02713   -0.00275   -0.00690    0.00419
C2B   1   -0.241489    0.050590    0.257933    11.00000    0.03351    0.04271 =
         0.03066   -0.00893   -0.00468   -0.02046
AFIX  43
H2BA  2   -0.242005   -0.015214    0.287080    11.00000   -1.20000
AFIX   0
C2A   1    1.343578    0.786779    0.270330    11.00000    0.03574    0.09600 =
         0.07096   -0.06384    0.01321   -0.03111
AFIX  43
H2AA  2    1.377987    0.825403    0.281199    11.00000   -1.20000
AFIX   0
C3C   1    0.500075    0.648088    0.643533    11.00000    0.04140    0.03845 =
         0.03934   -0.01659   -0.01882   -0.00577
C3B   1    0.453957    0.186851   -0.044506    11.00000    0.03499    0.06686 =
         0.03078   -0.01630   -0.00091   -0.01327
AFIX  43
H3BA  2    0.472712    0.226859   -0.099811    11.00000   -1.20000
AFIX   0
C3A   1    1.338935    0.693118    0.319875    11.00000    0.03063    0.10857 =
         0.05003   -0.05362   -0.00747   -0.01382
AFIX  43
H3AA  2    1.370294    0.667739    0.364639    11.00000   -1.20000
AFIX   0
C4C   1    0.783436    0.538796    0.462828    11.00000    0.02706    0.04515 =
         0.02753   -0.00751   -0.00705   -0.00640
C4B   1   -0.335861    0.107419    0.264085    11.00000    0.02893    0.06740 =
         0.04688   -0.02298   -0.00640   -0.01871
AFIX  43
H4BA  2   -0.399917    0.080992    0.297083    11.00000   -1.20000
AFIX   0
C4A   1    1.288445    0.635304    0.304697    11.00000    0.03095    0.06478 =
         0.03572   -0.02618   -0.01027   -0.00572
AFIX  43
H4AA  2    1.284113    0.571311    0.339594    11.00000   -1.20000
AFIX   0
C5B   1    0.401025    0.072034    0.117979    11.00000    0.02568    0.03202 =
         0.03348   -0.00873   -0.00578   -0.00400
AFIX  43
H5BA  2    0.383093    0.033594    0.173787    11.00000   -1.20000
AFIX   0
C5A   1    0.668164    0.719891    0.216762    11.00000    0.02469    0.04827 =
         0.04218   -0.01290   -0.00954    0.00518
AFIX  43
H5AA  2    0.605456    0.762706    0.219984    11.00000   -1.20000
AFIX   0
C6B   1   -0.079335   -0.185606    0.275396    11.00000    0.06181    0.02909 =
         0.02023   -0.00683   -0.00060   -0.02279
AFIX  43
H6BA  2   -0.124251   -0.160455    0.239038    11.00000   -1.20000
AFIX   0
C6A   1    0.663582    0.625291    0.258850    11.00000    0.02322    0.05275 =
         0.04040   -0.00708   -0.00189   -0.00735
AFIX  43
H6AA  2    0.597878    0.601765    0.291414    11.00000   -1.20000
AFIX   0
C7B   1   -0.337339    0.203394    0.222018    11.00000    0.02437    0.05780 =
         0.04786   -0.02496   -0.00943   -0.00298
AFIX  43
H7BA  2   -0.401940    0.243869    0.225855    11.00000   -1.20000
AFIX   0
C7A   1    1.034059    0.243663    0.376660    11.00000    0.04257    0.02369 =
         0.02518   -0.00397   -0.00293   -0.00469
AFIX  43
H7AA  2    1.080401    0.218335    0.411959    11.00000   -1.20000
AFIX   0
C8B   1    0.505238    0.066407    0.072876    11.00000    0.02572    0.04443 =
         0.05137   -0.01726   -0.00878    0.00102
AFIX  43
H8BA  2    0.558414    0.023347    0.097471    11.00000   -1.20000
AFIX   0
C8A   1    0.902379    0.321195    0.273938    11.00000    0.04713    0.03416 =
         0.02745   -0.00877   -0.00592   -0.01820
AFIX  43
H8AA  2    0.856777    0.347875    0.238077    11.00000   -1.20000
AFIX   0
C9B   1   -0.241953    0.239278    0.173932    11.00000    0.02658    0.04165 =
         0.03375   -0.01690   -0.01329   -0.00308
AFIX  43
H9BA  2   -0.240486    0.304773    0.143549    11.00000   -1.20000
AFIX   0
C9A   1    0.903982    0.225208    0.322411    11.00000    0.07051    0.03584 =
         0.02762   -0.01069   -0.00205   -0.02622
AFIX  43
H9AA  2    0.858860    0.187543    0.320492    11.00000   -1.20000
AFIX   0
C10B  1    0.289948    0.150453    0.298188    11.00000    0.03414    0.03523 =
         0.02686   -0.00695   -0.01348   -0.00486
AFIX  43
H10A  2    0.288425    0.086820    0.334476    11.00000   -1.20000
AFIX   0
C10A  1    1.462034    0.676021   -0.040654    11.00000    0.03056    0.06009 =
         0.02081   -0.00641   -0.00116   -0.00958
AFIX  43
H10B  2    1.482370    0.713763   -0.096493    11.00000   -1.20000
AFIX   0
C11B  1    0.048340   -0.257849    0.380928    11.00000    0.03911    0.02425 =
         0.02092   -0.00208    0.00479   -0.00275
AFIX  43
H11A  2    0.093057   -0.281590    0.417380    11.00000   -1.20000
AFIX   0
C11A  1    1.537897    0.614871   -0.002044    11.00000    0.02080    0.06045 =
         0.03023   -0.01617   -0.00255   -0.00344
AFIX  43
H11B  2    1.609892    0.610284   -0.031624    11.00000   -1.20000
AFIX   0
C12B  1    0.349812    0.191092   -0.000022    11.00000    0.02824    0.04604 =
         0.02729   -0.01050   -0.00788   -0.00650
AFIX  43
H12A  2    0.296400    0.233068   -0.025033    11.00000   -1.20000
AFIX   0
C12A  1    1.250374    0.767113    0.188006    11.00000    0.03336    0.04125 =
         0.03318   -0.02134    0.00348   -0.01371
AFIX  43
H12B  2    1.221283    0.792410    0.142092    11.00000   -1.20000
AFIX   0
C13B  1   -0.009305   -0.317476    0.375028    11.00000    0.05598    0.02113 =
         0.02452   -0.00718    0.00979   -0.00794
AFIX  43
H13A  2   -0.004014   -0.382646    0.407280    11.00000   -1.20000
AFIX   0
C13A  1    1.509346    0.560293    0.079564    11.00000    0.02459    0.03626 =
         0.03289   -0.00963   -0.00888   -0.00029
AFIX  43
H13B  2    1.561554    0.518198    0.105916    11.00000   -1.20000
AFIX   0
C14B  1    0.039280   -0.162547    0.332334    11.00000    0.03955    0.02364 =
         0.01460   -0.00362    0.00058   -0.00907
C14A  1    1.135311    0.379018    0.400583    11.00000    0.03523    0.03702 =
         0.02054   -0.00139   -0.00877    0.00030
AFIX 137
H14A  2    1.124903    0.433607    0.416018    11.00000   -1.50000
H14B  2    1.211517    0.359125    0.385206    11.00000   -1.50000
H14C  2    1.100372    0.327360    0.446476    11.00000   -1.50000
AFIX   0
C15B  1   -0.073649   -0.281489    0.322411    11.00000    0.06884    0.03122 =
         0.02001   -0.00883    0.00604   -0.02430
AFIX  43
H15A  2   -0.113859   -0.321195    0.317951    11.00000   -1.20000
AFIX   0
C15A  1    1.244823    0.672300    0.238266    11.00000    0.01984    0.04205 =
         0.02518   -0.01782   -0.00235   -0.00736
C16B  1   -0.149388    0.178336    0.170982    11.00000    0.02659    0.02755 =
         0.02184   -0.00749   -0.00934   -0.00700
C16A  1    1.404129    0.567347    0.122701    11.00000    0.02397    0.02788 =
         0.02187   -0.00586   -0.00773   -0.00627
AFIX  43
H16A  2    1.384626    0.530492    0.178821    11.00000   -1.20000
AFIX   0
C17B  1    0.339057    0.211347    0.309591    11.00000    0.03201    0.05192 =
         0.02741   -0.01600   -0.01124   -0.00799
AFIX  43
H17A  2    0.372747    0.188903    0.352921    11.00000   -1.20000
AFIX   0
C17A  1    0.756064    0.564760    0.253123    11.00000    0.02601    0.03722 =
         0.02672   -0.00390   -0.00309   -0.01240
AFIX  43
H17B  2    0.752401    0.499371    0.282976    11.00000   -1.20000
AFIX   0
C18B  1    0.242868    0.276139    0.181921    11.00000    0.02559    0.02728 =
         0.02088   -0.01010   -0.00534   -0.00285
AFIX  43
H18A  2    0.211357    0.298049    0.137469    11.00000   -1.20000
AFIX   0
C18A  1    1.356530    0.682583    0.001608    11.00000    0.02912    0.04035 =
         0.02063   -0.00545   -0.00745   -0.00689
AFIX  43
H18B  2    1.304468    0.723862   -0.025357    11.00000   -1.20000
AFIX   0
C19B  1    0.211231    0.134961    0.130138    11.00000    0.02461    0.01752 =
         0.02121   -0.00522   -0.00904   -0.00338
C19A  1    0.971559    0.186904    0.372391    11.00000    0.06474    0.02650 =
         0.02291   -0.00497   -0.00331   -0.00898
AFIX  43
H19A  2    0.975786    0.121564    0.404165    11.00000   -1.20000
AFIX   0
C20B  1    0.322994    0.133591    0.081838    11.00000    0.02478    0.02595 =
         0.02325   -0.01131   -0.00449   -0.00580
C20A  1    0.765648    0.753005    0.169071    11.00000    0.02443    0.03423 =
         0.03019   -0.00853   -0.00937    0.00192
AFIX  43
H20A  2    0.770332    0.818313    0.139451    11.00000   -1.20000
AFIX   0
C21B  1    0.288867    0.337836    0.195118    11.00000    0.02793    0.02929 =
         0.02810   -0.01291   -0.00296   -0.00602
AFIX  43
H21A  2    0.285888    0.402472    0.161180    11.00000   -1.20000
AFIX   0
C21A  1    1.327036    0.628080    0.084241    11.00000    0.02270    0.02611 =
         0.02168   -0.00930   -0.00565   -0.00507
C22B  1   -0.043526    0.211521    0.124016    11.00000    0.02674    0.02268 =
         0.01816   -0.00860   -0.00876   -0.00333
C22A  1    1.121581    0.472621    0.036397    11.00000    0.02379    0.02151 =
         0.02566   -0.00363   -0.01303   -0.00335
C23B  1    0.242884    0.182579    0.233563    11.00000    0.01884    0.02801 =
         0.02219   -0.00794   -0.00578   -0.00183
C23A  1    0.962840    0.716637    0.119582    11.00000    0.02349    0.02187 =
         0.01889   -0.00700   -0.00678   -0.00405
C24B  1    0.127183   -0.028340    0.040056    11.00000    0.02724    0.01876 =
         0.03174   -0.00328   -0.01268   -0.00584
C24A  1    1.194504    0.610748    0.219358    11.00000    0.01672    0.02542 =
         0.02271   -0.00646   -0.00417   -0.00209
C25B  1    0.194401    0.116000    0.219047    11.00000    0.02289    0.02343 =
         0.02110   -0.00738   -0.00760    0.00062
C25A  1    1.214866    0.631239    0.130240    11.00000    0.02153    0.02194 =
         0.01544   -0.00418   -0.00589   -0.00684
C26B  1    0.339230    0.305140    0.257891    11.00000    0.02931    0.04257 =
         0.03343   -0.02215   -0.00490   -0.01081
AFIX  43
H26A  2    0.373579    0.346628    0.265439    11.00000   -1.20000
AFIX   0
C26A  1    0.855593    0.688061    0.166026    11.00000    0.02290    0.02636 =
         0.02177   -0.00672   -0.00962   -0.00241
C27A  1    0.976771    0.813203    0.059562    11.00000    0.03069    0.02055 =
         0.02500   -0.00753   -0.01001   -0.00215
AFIX 137
H27A  2    1.050135    0.815339    0.026486    11.00000   -1.50000
H27B  2    0.961495    0.856983    0.087838    11.00000   -1.50000
H27C  2    0.927905    0.831212    0.024630    11.00000   -1.50000
AFIX   0
C27B  1   -0.034018    0.308834    0.064413    11.00000    0.03245    0.02240 =
         0.02286   -0.00538   -0.01110   -0.00253
AFIX 137
H27D  2    0.038849    0.313470    0.030513    11.00000   -1.50000
H27E  2   -0.051130    0.352440    0.093039    11.00000   -1.50000
H27F  2   -0.083480    0.324997    0.030240    11.00000   -1.50000
AFIX   0
C28A  1    1.027068    0.339067    0.327679    11.00000    0.02597    0.02236 =
         0.02032   -0.00546   -0.00065   -0.00183
C28B  1    0.098298   -0.094287    0.334067    11.00000    0.03017    0.02630 =
         0.01776   -0.00611   -0.00125   -0.00224
C29A  1    1.088416    0.404795    0.330749    11.00000    0.02094    0.02710 =
         0.01741   -0.00362   -0.00293    0.00267
C29B  1    0.146950   -0.117844    0.402200    11.00000    0.04411    0.03397 =
         0.02381   -0.00475   -0.01017    0.00244
AFIX 137
H29A  2    0.132005   -0.064086    0.419353    11.00000   -1.50000
H29B  2    0.223988   -0.132555    0.384669    11.00000   -1.50000
H29C  2    0.117016   -0.172462    0.447614    11.00000   -1.50000
AFIX   0
O91   6    0.465256    0.997978    0.422065    10.50000    0.18242
C91   1    0.479052    0.987391    0.502646    10.50000    0.12972
O92   6    0.318526    0.799120    0.531010    10.50000    0.16093
C92   1    0.379494    0.824727    0.456361    10.50000    0.12910
HKLF    4

REM  s1 in P-1
REM R1 =  0.0549 for    9416 Fo > 4sig(Fo)  and  0.1102 for all   15733 data
REM    858 parameters refined using     18 restraints

END

WGHT      0.0892      0.7260

REM Highest difference peak  2.061,  deepest hole -0.649,  1-sigma level  0.105
Q1    1   1.4970  0.5092  0.5041  11.00000  0.05    2.06
Q2    1   1.5047  0.6150  0.4510  11.00000  0.05    1.38
Q3    1   1.4237  0.6282  0.4839  11.00000  0.05    1.20
Q4    1   0.5000  1.0000  0.5000  10.50000  0.05    1.06
Q5    1   0.6236  0.7690  0.5010  11.00000  0.05    1.04
Q6    1   0.5162  0.8912  0.5488  11.00000  0.05    0.98
Q7    1   0.3312  0.7182  0.5072  11.00000  0.05    0.95
Q8    1   0.5082  0.5160  0.4448  11.00000  0.05    0.94
Q9    1   0.3230  0.7760  0.5201  11.00000  0.05    0.89
Q10   1   0.3199  0.8465  0.5654  11.00000  0.05    0.88
;
_shelx_res_checksum              50655
####################################################################### 
# 
# This file contains crystal structure data downloaded from the 
# Cambridge Structural Database (CSD) hosted by the Cambridge 
# Crystallographic Data Centre (CCDC).
# 
# Full information about CCDC data access policies and citation 
# guidelines are available at http://www.ccdc.cam.ac.uk/access/V1 
# 
# Audit and citation data items may have been added by the CCDC. 
# Please retain this information to preserve the provenance of 
# this file and to allow appropriate attribution of the data. 
# 
#######################################################################

data_shelx_CCDC2
_database_code_depnum_ccdc_archive 'CCDC 1901202'
loop_
_audit_author_name
_audit_author_address
'Damir Safin'
;University of Tyumen
Russia
;
_audit_update_record             
;
2019-03-05 deposited with the CCDC.	2019-07-24 downloaded from the CCDC.
;

# start Validation Reply Form
_vrf_THETM01_I                   
;
PROBLEM: The value of sine(theta_max)/wavelength is less than 0.550
RESPONSE: The crystal was low diffracting. 
          All samples tested had limited diffraction at high angles
;
_vrf_PLAT023_I                   
;
PROBLEM: Resolution (too) Low [sin(theta)/Lambda < 0.6]..      21.81 Degree
RESPONSE: The crystal was low diffracting
;
# end Validation Reply Form

_audit_creation_method           SHELXL-2014/7
_shelx_SHELXL_version_number     2014/7
_chemical_name_systematic        ?
_chemical_name_common            ?
_chemical_melting_point          ?
_chemical_formula_moiety         'C38 H28 N9 Zn, C H4 Cl3 O Zn, 3(C H4 O)'
_chemical_formula_sum            'C42 H44 Cl3 N9 O4 Zn2'
_chemical_formula_weight         975.95

loop_
_atom_type_symbol
_atom_type_description
_atom_type_scat_dispersion_real
_atom_type_scat_dispersion_imag
_atom_type_scat_source
C C 0.0033 0.0016 'International Tables Vol C Tables 4.2.6.8 and 6.1.1.4'
H H 0.0000 0.0000 'International Tables Vol C Tables 4.2.6.8 and 6.1.1.4'
N N 0.0061 0.0033 'International Tables Vol C Tables 4.2.6.8 and 6.1.1.4'
Zn Zn 0.2839 1.4301 'International Tables Vol C Tables 4.2.6.8 and 6.1.1.4'
Cl Cl 0.1484 0.1585 'International Tables Vol C Tables 4.2.6.8 and 6.1.1.4'
O O 0.0106 0.0060 'International Tables Vol C Tables 4.2.6.8 and 6.1.1.4'

_space_group_crystal_system      triclinic
_space_group_IT_number           2
_space_group_name_H-M_alt        'P -1'
_space_group_name_Hall           '-P 1'

_shelx_space_group_comment       
;
The symmetry employed for this shelxl refinement is uniquely defined
by the following loop, which should always be used as a source of
symmetry information in preference to the above space-group names.
They are only intended as comments.
;

loop_
_space_group_symop_operation_xyz
'x, y, z'
'-x, -y, -z'

_cell_length_a                   11.836(4)
_cell_length_b                   14.385(4)
_cell_length_c                   14.807(4)
_cell_angle_alpha                68.045(3)
_cell_angle_beta                 83.861(3)
_cell_angle_gamma                78.264(3)
_cell_volume                     2287.9(12)
_cell_formula_units_Z            2
_cell_measurement_temperature    125(2)
_cell_measurement_reflns_used    917
_cell_measurement_theta_min      1.78
_cell_measurement_theta_max      20.50

_exptl_crystal_description       block
_exptl_crystal_colour            yellow
_exptl_crystal_density_meas      ?
_exptl_crystal_density_method    ?
_exptl_crystal_density_diffrn    1.417
_exptl_crystal_F_000             1004
_exptl_transmission_factor_min   ?
_exptl_transmission_factor_max   ?
_exptl_crystal_size_max          0.302
_exptl_crystal_size_mid          0.300
_exptl_crystal_size_min          0.199
_exptl_absorpt_coefficient_mu    1.274
_shelx_estimated_absorpt_T_min   0.700
_shelx_estimated_absorpt_T_max   0.786
_exptl_absorpt_correction_type   empirical
_exptl_absorpt_correction_T_min  0.6996
_exptl_absorpt_correction_T_max  0.7857
_exptl_absorpt_process_details   sadabs

_exptl_absorpt_special_details   ?

_diffrn_ambient_temperature      125(2)
_diffrn_radiation_wavelength     0.71073
_diffrn_radiation_type           MoK\a
_diffrn_radiation_source         'fine-focus sealed tube'
_diffrn_radiation_monochromator  graphite
_diffrn_measurement_device_type  'Bruker APEX-II CCD'
_diffrn_measurement_method       '\f and \w scans'
_diffrn_detector_area_resol_mean ?
_diffrn_reflns_number            15639
_diffrn_reflns_av_unetI/netI     0.0584
_diffrn_reflns_av_R_equivalents  0.0529
_diffrn_reflns_limit_h_min       -12
_diffrn_reflns_limit_h_max       12
_diffrn_reflns_limit_k_min       -15
_diffrn_reflns_limit_k_max       14
_diffrn_reflns_limit_l_min       -15
_diffrn_reflns_limit_l_max       15
_diffrn_reflns_theta_min         1.484
_diffrn_reflns_theta_max         21.807
_diffrn_reflns_theta_full        21.807
_diffrn_measured_fraction_theta_max 0.990
_diffrn_measured_fraction_theta_full 0.990
_diffrn_reflns_Laue_measured_fraction_max 0.990
_diffrn_reflns_Laue_measured_fraction_full 0.990
_diffrn_reflns_point_group_measured_fraction_max 0.990
_diffrn_reflns_point_group_measured_fraction_full 0.990
_reflns_number_total             5424
_reflns_number_gt                4305
_reflns_threshold_expression     'I > 2\s(I)'
_reflns_Friedel_coverage         0.000
_reflns_Friedel_fraction_max     .
_reflns_Friedel_fraction_full    .

_reflns_special_details          
;
 Reflections were merged by SHELXL according to the crystal
 class for the calculation of statistics and refinement.
 
 _reflns_Friedel_fraction is defined as the number of unique
 Friedel pairs measured divided by the number that would be
 possible theoretically, ignoring centric projections and
 systematic absences.
;

_computing_data_collection       'Bruker APEX2 (Bruker, 2007)'
_computing_cell_refinement       'Bruker SAINT  (Bruker, 2007)'
_computing_data_reduction        'Bruker SAINT  (Bruker, 2007)'
_computing_structure_solution    'SHELXS-97 (Sheldrick, 2008)'
_computing_structure_refinement  'SHELXL-2014/7 (Sheldrick, 2014)'
_computing_molecular_graphics    ?
_computing_publication_material  ?

_refine_special_details          ?
_refine_ls_structure_factor_coef Fsqd
_refine_ls_matrix_type           full
_refine_ls_weighting_scheme      calc
_refine_ls_weighting_details     
'w=1/[\s^2^(Fo^2^)+(0.0571P)^2^+7.3026P] where P=(Fo^2^+2Fc^2^)/3'
_atom_sites_solution_primary     ?
_atom_sites_solution_secondary   ?
_atom_sites_solution_hydrogens   mixed
_refine_ls_hydrogen_treatment    mixed
_refine_ls_extinction_method     none
_refine_ls_extinction_coef       .
_refine_ls_number_reflns         5424
_refine_ls_number_parameters     552
_refine_ls_number_restraints     8
_refine_ls_R_factor_all          0.0648
_refine_ls_R_factor_gt           0.0483
_refine_ls_wR_factor_ref         0.1386
_refine_ls_wR_factor_gt          0.1292
_refine_ls_goodness_of_fit_ref   1.086
_refine_ls_restrained_S_all      1.092
_refine_ls_shift/su_max          0.004
_refine_ls_shift/su_mean         0.000

loop_
_atom_site_label
_atom_site_type_symbol
_atom_site_fract_x
_atom_site_fract_y
_atom_site_fract_z
_atom_site_U_iso_or_equiv
_atom_site_adp_type
_atom_site_occupancy
_atom_site_site_symmetry_order
_atom_site_calc_flag
_atom_site_refinement_flags_posn
_atom_site_refinement_flags_adp
_atom_site_refinement_flags_occupancy
_atom_site_disorder_assembly
_atom_site_disorder_group
Zn1 Zn 0.04752(6) 0.40323(5) 0.10257(5) 0.0209(2) Uani 1 1 d . . . . .
N1 N -0.0382(4) 0.2789(3) 0.1943(3) 0.0227(12) Uani 1 1 d . . . . .
N2 N 0.1132(4) 0.2825(3) 0.0504(3) 0.0189(11) Uani 1 1 d . . . . .
N3 N 0.2019(4) 0.2950(3) -0.0197(3) 0.0191(11) Uani 1 1 d . . . . .
N4 N 0.3077(4) 0.2694(3) 0.1816(3) 0.0216(12) Uani 1 1 d . . . . .
N5 N 0.2256(4) 0.3577(3) 0.1651(3) 0.0200(11) Uani 1 1 d . . . . .
N6 N 0.0416(4) 0.4913(3) 0.1871(3) 0.0214(12) Uani 1 1 d . . . . .
N7 N -0.1112(4) 0.4788(3) 0.0283(3) 0.0214(11) Uani 1 1 d . . . . .
N8 N -0.1824(5) 0.4361(4) 0.0237(4) 0.0320(14) Uani 1 1 d . . . . .
N9 N -0.2565(6) 0.3941(5) 0.0183(4) 0.0539(18) Uani 1 1 d . . . . .
C1 C 0.0705(5) 0.1996(4) 0.0869(4) 0.0204(14) Uani 1 1 d . . . . .
C1S C 0.6364(7) 0.8769(6) 0.5409(6) 0.054(2) Uani 1 1 d . . . . .
H1SA H 0.5928 0.9391 0.5490 0.081 Uiso 1 1 calc R U . . .
H1SB H 0.5846 0.8442 0.5199 0.081 Uiso 1 1 calc R U . . .
H1SC H 0.6695 0.8301 0.6030 0.081 Uiso 1 1 calc R U . . .
C2 C 0.3055(5) 0.2780(4) 0.0093(4) 0.0202(14) Uani 1 1 d . . . . .
C3 C 0.3383(5) 0.2319(4) 0.1145(4) 0.0202(14) Uani 1 1 d . . . . .
C4 C 0.2439(5) 0.4183(4) 0.2068(4) 0.0225(14) Uani 1 1 d . . . . .
C11 C -0.0241(5) 0.2005(4) 0.1619(4) 0.0194(14) Uani 1 1 d . . . . .
C12 C -0.0920(5) 0.1262(5) 0.1981(5) 0.0289(15) Uani 1 1 d . . . . .
H12A H -0.0817 0.0724 0.1739 0.035 Uiso 1 1 calc R U . . .
C13 C -0.1760(5) 0.1311(5) 0.2706(5) 0.0335(16) Uani 1 1 d . . . . .
H13A H -0.2235 0.0806 0.2967 0.040 Uiso 1 1 calc R U . . .
C14 C -0.1892(5) 0.2109(5) 0.3041(5) 0.0318(16) Uani 1 1 d . . . . .
H14A H -0.2454 0.2159 0.3537 0.038 Uiso 1 1 calc R U . . .
C15 C -0.1188(5) 0.2830(4) 0.2637(4) 0.0263(15) Uani 1 1 d . . . . .
H15A H -0.1281 0.3379 0.2863 0.032 Uiso 1 1 calc R U . . .
C21 C 0.3997(5) 0.2959(4) -0.0676(4) 0.0198(14) Uani 1 1 d . . . . .
C22 C 0.5081(5) 0.3033(4) -0.0457(5) 0.0240(14) Uani 1 1 d . . . . .
H22A H 0.5217 0.2987 0.0180 0.029 Uiso 1 1 calc R U . . .
C23 C 0.5976(6) 0.3174(4) -0.1174(5) 0.0295(16) Uani 1 1 d . . . . .
H23A H 0.6718 0.3220 -0.1023 0.035 Uiso 1 1 calc R U . . .
C24 C 0.5765(5) 0.3246(4) -0.2107(5) 0.0289(16) Uani 1 1 d . . . . .
H24A H 0.6369 0.3336 -0.2593 0.035 Uiso 1 1 calc R U . . .
C25 C 0.4682(5) 0.3189(4) -0.2333(5) 0.0275(15) Uani 1 1 d . . . . .
H25A H 0.4543 0.3249 -0.2975 0.033 Uiso 1 1 calc R U . . .
C26 C 0.3797(5) 0.3044(4) -0.1622(4) 0.0257(15) Uani 1 1 d . . . . .
H26A H 0.3056 0.3003 -0.1779 0.031 Uiso 1 1 calc R U . . .
C31 C 0.4187(5) 0.1319(4) 0.1451(4) 0.0228(14) Uani 1 1 d . . . . .
C32 C 0.4933(5) 0.1051(4) 0.2209(4) 0.0260(15) Uani 1 1 d . . . . .
H32A H 0.4962 0.1517 0.2518 0.031 Uiso 1 1 calc R U . . .
C33 C 0.5640(5) 0.0093(5) 0.2511(5) 0.0294(15) Uani 1 1 d . . . . .
H33A H 0.6151 -0.0089 0.3027 0.035 Uiso 1 1 calc R U . . .
C34 C 0.5607(5) -0.0593(5) 0.2070(5) 0.0284(15) Uani 1 1 d . . . . .
H34A H 0.6092 -0.1242 0.2285 0.034 Uiso 1 1 calc R U . . .
C35 C 0.4869(5) -0.0338(4) 0.1317(5) 0.0278(15) Uani 1 1 d . . . . .
H35A H 0.4838 -0.0813 0.1019 0.033 Uiso 1 1 calc R U . . .
C36 C 0.4167(5) 0.0628(4) 0.0998(4) 0.0239(14) Uani 1 1 d . . . . .
H36A H 0.3674 0.0814 0.0469 0.029 Uiso 1 1 calc R U . . .
C41 C 0.1449(5) 0.4957(4) 0.2167(4) 0.0207(14) Uani 1 1 d . . . . .
C42 C 0.1535(5) 0.5659(4) 0.2580(4) 0.0258(15) Uani 1 1 d . . . . .
H42A H 0.2265 0.5703 0.2756 0.031 Uiso 1 1 calc R U . . .
C43 C 0.0537(6) 0.6302(5) 0.2735(5) 0.0311(16) Uani 1 1 d . . . . .
H43A H 0.0582 0.6787 0.3017 0.037 Uiso 1 1 calc R U . . .
C44 C -0.0507(5) 0.6221(4) 0.2476(4) 0.0274(15) Uani 1 1 d . . . . .
H44A H -0.1199 0.6632 0.2595 0.033 Uiso 1 1 calc R U . . .
C45 C -0.0529(5) 0.5529(4) 0.2039(4) 0.0262(15) Uani 1 1 d . . . . .
H45A H -0.1252 0.5487 0.1847 0.031 Uiso 1 1 calc R U . . .
C111 C 0.1122(5) 0.1080(4) 0.0591(5) 0.0251(15) Uani 1 1 d . . . . .
C112 C 0.1386(5) 0.0115(4) 0.1305(5) 0.0291(15) Uani 1 1 d . . . . .
H11A H 0.1272 0.0031 0.1974 0.035 Uiso 1 1 calc R U . . .
C113 C 0.1817(6) -0.0725(5) 0.1045(5) 0.0350(17) Uani 1 1 d . . . . .
H11B H 0.2000 -0.1383 0.1532 0.042 Uiso 1 1 calc R U . . .
C114 C 0.1980(6) -0.0597(5) 0.0060(5) 0.0398(18) Uani 1 1 d . . . . .
H11C H 0.2289 -0.1168 -0.0122 0.048 Uiso 1 1 calc R U . . .
C115 C 0.1692(6) 0.0357(5) -0.0653(5) 0.0342(17) Uani 1 1 d . . . . .
H11D H 0.1790 0.0439 -0.1322 0.041 Uiso 1 1 calc R U . . .
C116 C 0.1261(5) 0.1190(5) -0.0388(5) 0.0296(15) Uani 1 1 d . . . . .
H11E H 0.1058 0.1844 -0.0878 0.036 Uiso 1 1 calc R U . . .
C411 C 0.3575(5) 0.4107(4) 0.2471(4) 0.0234(14) Uani 1 1 d . . . . .
C412 C 0.3663(5) 0.3961(4) 0.3447(5) 0.0278(15) Uani 1 1 d . . . . .
H41A H 0.2999 0.3898 0.3872 0.033 Uiso 1 1 calc R U . . .
C413 C 0.4729(6) 0.3909(5) 0.3797(5) 0.0345(17) Uani 1 1 d . . . . .
H41B H 0.4794 0.3804 0.4463 0.041 Uiso 1 1 calc R U . . .
C414 C 0.5698(6) 0.4009(5) 0.3176(6) 0.0409(19) Uani 1 1 d . . . . .
H41C H 0.6424 0.3982 0.3413 0.049 Uiso 1 1 calc R U . . .
C415 C 0.5601(6) 0.4150(5) 0.2212(5) 0.0350(17) Uani 1 1 d . . . . .
H41D H 0.6264 0.4220 0.1786 0.042 Uiso 1 1 calc R U . . .
C416 C 0.4560(5) 0.4190(4) 0.1857(5) 0.0280(15) Uani 1 1 d . . . . .
H41E H 0.4509 0.4274 0.1194 0.034 Uiso 1 1 calc R U . . .
Zn2 Zn 0.83435(7) 0.78623(5) 0.43574(5) 0.0302(2) Uani 1 1 d . . . . .
Cl1 Cl 0.92613(14) 0.68565(13) 0.57445(12) 0.0401(5) Uani 1 1 d . . . . .
Cl2 Cl 0.71007(15) 0.71155(13) 0.39536(12) 0.0400(4) Uani 1 1 d . . . . .
Cl3 Cl 0.95311(18) 0.86383(12) 0.31680(13) 0.0492(5) Uani 1 1 d . . . . .
O1S O 0.7276(4) 0.9022(3) 0.4686(3) 0.0397(12) Uani 1 1 d . . . . .
H1 H 0.7787 0.9196 0.4911 0.059 Uiso 1 1 calc R U . . .
C2S C -0.3581(8) 0.1615(7) 0.6191(6) 0.070(3) Uani 1 1 d . . . . .
H2S1 H -0.3201 0.1596 0.6756 0.105 Uiso 1 1 calc R U . . .
H2S2 H -0.3797 0.0952 0.6327 0.105 Uiso 1 1 calc R U . . .
H2S3 H -0.4275 0.2143 0.6061 0.105 Uiso 1 1 calc R U . . .
O2S O -0.2804(4) 0.1839(4) 0.5358(4) 0.0485(13) Uani 1 1 d D . . . .
H2S H -0.248(5) 0.232(6) 0.532(5) 0.073 Uiso 1 1 d D U . . .
C3S C 0.2141(8) 0.5551(6) 0.5147(7) 0.069(3) Uani 1 1 d . . . . .
H3S1 H 0.2944 0.5380 0.4936 0.103 Uiso 1 1 calc R U . . .
H3S2 H 0.1647 0.5228 0.4909 0.103 Uiso 1 1 calc R U . . .
H3S3 H 0.2083 0.5306 0.5861 0.103 Uiso 1 1 calc R U . . .
O3S O 0.1783(6) 0.6606(5) 0.4772(8) 0.124(3) Uani 1 1 d D U . . .
H3S H 0.107(3) 0.682(11) 0.472(12) 0.186 Uiso 1 1 d D U . . .
C4S C 0.8984(8) 0.9535(6) 0.6063(7) 0.068(3) Uani 1 1 d . . . . .
H4S1 H 0.9477 0.9952 0.6172 0.102 Uiso 1 1 calc R U . . .
H4S2 H 0.9466 0.8926 0.5989 0.102 Uiso 1 1 calc R U . . .
H4S3 H 0.8443 0.9332 0.6621 0.102 Uiso 1 1 calc R U . . .
O4S O 0.8364(5) 1.0100(4) 0.5216(4) 0.0535(14) Uani 1 1 d . . . . .
H4S H 0.8144 1.0703 0.5190 0.080 Uiso 1 1 calc R U . . .

loop_
_atom_site_aniso_label
_atom_site_aniso_U_11
_atom_site_aniso_U_22
_atom_site_aniso_U_33
_atom_site_aniso_U_23
_atom_site_aniso_U_13
_atom_site_aniso_U_12
Zn1 0.0256(4) 0.0135(4) 0.0246(4) -0.0081(3) 0.0028(3) -0.0054(3)
N1 0.024(3) 0.016(3) 0.028(3) -0.008(2) 0.002(2) -0.004(2)
N2 0.020(3) 0.020(3) 0.019(3) -0.009(2) 0.001(2) -0.004(2)
N3 0.022(3) 0.012(3) 0.024(3) -0.008(2) 0.004(2) -0.004(2)
N4 0.022(3) 0.013(3) 0.028(3) -0.006(2) -0.001(2) -0.002(2)
N5 0.026(3) 0.017(3) 0.019(3) -0.010(2) 0.004(2) -0.002(2)
N6 0.030(3) 0.014(3) 0.018(3) -0.005(2) 0.004(2) -0.003(2)
N7 0.030(3) 0.011(3) 0.024(3) -0.007(2) 0.002(2) -0.005(2)
N8 0.037(4) 0.025(3) 0.023(3) 0.000(3) 0.008(3) -0.002(3)
N9 0.055(4) 0.069(5) 0.045(4) -0.012(3) 0.007(3) -0.049(4)
C1 0.021(3) 0.013(3) 0.027(3) -0.006(3) 0.001(3) -0.007(3)
C1S 0.056(5) 0.044(5) 0.058(5) -0.024(4) 0.016(4) 0.001(4)
C2 0.027(4) 0.011(3) 0.024(3) -0.008(3) 0.004(3) -0.005(3)
C3 0.019(3) 0.018(3) 0.029(4) -0.012(3) 0.003(3) -0.010(3)
C4 0.028(4) 0.014(3) 0.023(3) -0.004(3) 0.004(3) -0.004(3)
C11 0.020(3) 0.012(3) 0.023(3) -0.002(3) 0.001(3) -0.003(3)
C12 0.031(4) 0.021(3) 0.035(4) -0.010(3) 0.001(3) -0.008(3)
C13 0.031(4) 0.022(4) 0.043(4) -0.007(3) 0.008(3) -0.008(3)
C14 0.029(4) 0.024(4) 0.032(4) -0.003(3) 0.013(3) -0.001(3)
C15 0.027(4) 0.021(3) 0.028(4) -0.009(3) 0.001(3) 0.001(3)
C21 0.024(4) 0.009(3) 0.024(4) -0.005(3) 0.003(3) -0.001(3)
C22 0.029(4) 0.014(3) 0.029(4) -0.009(3) 0.004(3) -0.004(3)
C23 0.032(4) 0.023(3) 0.040(4) -0.017(3) 0.004(3) -0.012(3)
C24 0.033(4) 0.021(3) 0.037(4) -0.013(3) 0.011(3) -0.013(3)
C25 0.035(4) 0.025(4) 0.027(4) -0.013(3) 0.009(3) -0.012(3)
C26 0.028(4) 0.013(3) 0.038(4) -0.014(3) -0.003(3) -0.001(3)
C31 0.025(3) 0.017(3) 0.026(4) -0.007(3) 0.006(3) -0.005(3)
C32 0.031(4) 0.021(4) 0.027(4) -0.009(3) 0.001(3) -0.009(3)
C33 0.029(4) 0.026(4) 0.027(4) -0.002(3) -0.003(3) -0.005(3)
C34 0.029(4) 0.017(3) 0.033(4) -0.005(3) 0.003(3) -0.002(3)
C35 0.033(4) 0.013(3) 0.035(4) -0.010(3) 0.010(3) -0.002(3)
C36 0.023(3) 0.025(4) 0.025(3) -0.010(3) 0.007(3) -0.007(3)
C41 0.028(4) 0.017(3) 0.015(3) -0.004(3) 0.005(3) -0.006(3)
C42 0.027(4) 0.021(3) 0.031(4) -0.011(3) 0.004(3) -0.008(3)
C43 0.041(4) 0.022(3) 0.036(4) -0.020(3) 0.004(3) -0.002(3)
C44 0.032(4) 0.021(3) 0.028(4) -0.013(3) 0.002(3) 0.005(3)
C45 0.028(4) 0.024(3) 0.024(4) -0.006(3) 0.000(3) -0.003(3)
C111 0.025(4) 0.019(4) 0.034(4) -0.013(3) 0.001(3) -0.008(3)
C112 0.030(4) 0.023(4) 0.034(4) -0.009(3) 0.004(3) -0.007(3)
C113 0.045(4) 0.018(4) 0.041(4) -0.012(3) -0.002(3) -0.002(3)
C114 0.048(5) 0.032(4) 0.050(5) -0.027(4) 0.007(4) -0.012(3)
C115 0.047(4) 0.032(4) 0.030(4) -0.015(3) 0.010(3) -0.017(3)
C116 0.034(4) 0.028(4) 0.030(4) -0.012(3) 0.008(3) -0.014(3)
C411 0.021(4) 0.017(3) 0.035(4) -0.011(3) 0.000(3) -0.007(3)
C412 0.034(4) 0.020(3) 0.031(4) -0.010(3) 0.002(3) -0.005(3)
C413 0.038(4) 0.030(4) 0.037(4) -0.013(3) -0.007(4) -0.005(3)
C414 0.028(4) 0.035(4) 0.065(6) -0.025(4) -0.011(4) 0.000(3)
C415 0.028(4) 0.031(4) 0.051(5) -0.021(4) 0.006(3) -0.007(3)
C416 0.028(4) 0.023(3) 0.036(4) -0.015(3) 0.005(3) -0.004(3)
Zn2 0.0414(5) 0.0206(4) 0.0275(4) -0.0093(3) 0.0033(3) -0.0044(3)
Cl1 0.0393(10) 0.0371(10) 0.0350(10) 0.0010(8) -0.0069(8) -0.0118(8)
Cl2 0.0413(10) 0.0428(10) 0.0386(10) -0.0179(8) -0.0027(8) -0.0065(8)
Cl3 0.0774(14) 0.0222(9) 0.0443(11) -0.0107(8) 0.0200(10) -0.0142(9)
O1S 0.053(3) 0.028(3) 0.035(3) -0.013(2) 0.006(2) -0.003(2)
C2S 0.080(6) 0.062(6) 0.066(6) -0.029(5) 0.032(5) -0.015(5)
O2S 0.054(3) 0.045(3) 0.046(3) -0.020(3) 0.013(3) -0.008(3)
C3S 0.073(6) 0.043(5) 0.096(7) -0.032(5) -0.018(5) -0.002(4)
O3S 0.064(4) 0.048(4) 0.255(10) -0.056(5) 0.027(6) -0.013(4)
C4S 0.074(6) 0.050(5) 0.085(7) -0.034(5) -0.034(5) 0.012(5)
O4S 0.074(4) 0.039(3) 0.052(3) -0.026(3) -0.006(3) 0.000(3)

_geom_special_details            
;
 All esds (except the esd in the dihedral angle between two l.s. planes)
 are estimated using the full covariance matrix.  The cell esds are taken
 into account individually in the estimation of esds in distances, angles
 and torsion angles; correlations between esds in cell parameters are only
 used when they are defined by crystal symmetry.  An approximate (isotropic)
 treatment of cell esds is used for estimating esds involving l.s. planes.
;

loop_
_geom_bond_atom_site_label_1
_geom_bond_atom_site_label_2
_geom_bond_distance
_geom_bond_site_symmetry_2
_geom_bond_publ_flag
Zn1 N6 2.075(5) . ?
Zn1 N2 2.132(4) . ?
Zn1 N7 2.153(5) . ?
Zn1 N1 2.167(5) . ?
Zn1 N7 2.225(5) 2_565 ?
Zn1 N5 2.265(5) . ?
N1 C15 1.335(7) . ?
N1 C11 1.356(7) . ?
N2 C1 1.294(7) . ?
N2 N3 1.384(6) . ?
N3 C2 1.288(7) . ?
N4 C3 1.286(7) . ?
N4 N5 1.390(6) . ?
N5 C4 1.303(7) . ?
N6 C45 1.342(7) . ?
N6 C41 1.363(7) . ?
N7 N8 1.161(7) . ?
N7 Zn1 2.225(5) 2_565 ?
N8 N9 1.185(8) . ?
C1 C11 1.492(8) . ?
C1 C111 1.498(8) . ?
C1S O1S 1.437(8) . ?
C1S H1SA 0.9800 . ?
C1S H1SB 0.9800 . ?
C1S H1SC 0.9800 . ?
C2 C21 1.494(8) . ?
C2 C3 1.507(8) . ?
C3 C31 1.493(8) . ?
C4 C41 1.478(8) . ?
C4 C411 1.496(8) . ?
C11 C12 1.381(8) . ?
C12 C13 1.395(9) . ?
C12 H12A 0.9500 . ?
C13 C14 1.386(9) . ?
C13 H13A 0.9500 . ?
C14 C15 1.382(9) . ?
C14 H14A 0.9500 . ?
C15 H15A 0.9500 . ?
C21 C22 1.390(8) . ?
C21 C26 1.401(8) . ?
C22 C23 1.405(9) . ?
C22 H22A 0.9500 . ?
C23 C24 1.393(9) . ?
C23 H23A 0.9500 . ?
C24 C25 1.384(9) . ?
C24 H24A 0.9500 . ?
C25 C26 1.392(8) . ?
C25 H25A 0.9500 . ?
C26 H26A 0.9500 . ?
C31 C32 1.392(8) . ?
C31 C36 1.398(8) . ?
C32 C33 1.396(9) . ?
C32 H32A 0.9500 . ?
C33 C34 1.380(9) . ?
C33 H33A 0.9500 . ?
C34 C35 1.382(9) . ?
C34 H34A 0.9500 . ?
C35 C36 1.403(8) . ?
C35 H35A 0.9500 . ?
C36 H36A 0.9500 . ?
C41 C42 1.386(8) . ?
C42 C43 1.400(8) . ?
C42 H42A 0.9500 . ?
C43 C44 1.371(9) . ?
C43 H43A 0.9500 . ?
C44 C45 1.381(8) . ?
C44 H44A 0.9500 . ?
C45 H45A 0.9500 . ?
C111 C112 1.393(9) . ?
C111 C116 1.394(9) . ?
C112 C113 1.387(9) . ?
C112 H11A 0.9500 . ?
C113 C114 1.396(9) . ?
C113 H11B 0.9500 . ?
C114 C115 1.385(9) . ?
C114 H11C 0.9500 . ?
C115 C116 1.382(9) . ?
C115 H11D 0.9500 . ?
C116 H11E 0.9500 . ?
C411 C412 1.392(9) . ?
C411 C416 1.397(8) . ?
C412 C413 1.393(9) . ?
C412 H41A 0.9500 . ?
C413 C414 1.387(10) . ?
C413 H41B 0.9500 . ?
C414 C415 1.379(10) . ?
C414 H41C 0.9500 . ?
C415 C416 1.373(9) . ?
C415 H41D 0.9500 . ?
C416 H41E 0.9500 . ?
Zn2 O1S 2.058(4) . ?
Zn2 Cl3 2.228(2) . ?
Zn2 Cl2 2.2331(19) . ?
Zn2 Cl1 2.2600(18) . ?
O1S H1 0.8400 . ?
C2S O2S 1.432(9) . ?
C2S H2S1 0.9800 . ?
C2S H2S2 0.9800 . ?
C2S H2S3 0.9800 . ?
O2S H2S 0.84(2) . ?
C3S O3S 1.396(10) . ?
C3S H3S1 0.9800 . ?
C3S H3S2 0.9800 . ?
C3S H3S3 0.9800 . ?
O3S H3S 0.84(2) . ?
C4S O4S 1.401(9) . ?
C4S H4S1 0.9800 . ?
C4S H4S2 0.9800 . ?
C4S H4S3 0.9800 . ?
O4S H4S 0.8400 . ?

loop_
_geom_angle_atom_site_label_1
_geom_angle_atom_site_label_2
_geom_angle_atom_site_label_3
_geom_angle
_geom_angle_site_symmetry_1
_geom_angle_site_symmetry_3
_geom_angle_publ_flag
N6 Zn1 N2 156.81(18) . . ?
N6 Zn1 N7 98.01(18) . . ?
N2 Zn1 N7 105.12(17) . . ?
N6 Zn1 N1 103.74(18) . . ?
N2 Zn1 N1 75.26(18) . . ?
N7 Zn1 N1 89.25(18) . . ?
N6 Zn1 N7 92.08(18) . 2_565 ?
N2 Zn1 N7 93.85(17) . 2_565 ?
N7 Zn1 N7 79.2(2) . 2_565 ?
N1 Zn1 N7 161.64(19) . 2_565 ?
N6 Zn1 N5 75.96(17) . . ?
N2 Zn1 N5 81.65(16) . . ?
N7 Zn1 N5 167.46(18) . . ?
N1 Zn1 N5 102.80(17) . . ?
N7 Zn1 N5 89.89(18) 2_565 . ?
C15 N1 C11 118.8(5) . . ?
C15 N1 Zn1 125.6(4) . . ?
C11 N1 Zn1 113.9(4) . . ?
C1 N2 N3 122.6(5) . . ?
C1 N2 Zn1 118.9(4) . . ?
N3 N2 Zn1 118.6(3) . . ?
C2 N3 N2 117.7(5) . . ?
C3 N4 N5 121.1(5) . . ?
C4 N5 N4 115.3(5) . . ?
C4 N5 Zn1 112.2(4) . . ?
N4 N5 Zn1 131.4(3) . . ?
C45 N6 C41 118.3(5) . . ?
C45 N6 Zn1 124.9(4) . . ?
C41 N6 Zn1 116.3(4) . . ?
N8 N7 Zn1 123.4(4) . . ?
N8 N7 Zn1 121.8(4) . 2_565 ?
Zn1 N7 Zn1 100.8(2) . 2_565 ?
N7 N8 N9 178.8(7) . . ?
N2 C1 C11 114.5(5) . . ?
N2 C1 C111 124.0(5) . . ?
C11 C1 C111 121.5(5) . . ?
O1S C1S H1SA 109.5 . . ?
O1S C1S H1SB 109.5 . . ?
H1SA C1S H1SB 109.5 . . ?
O1S C1S H1SC 109.5 . . ?
H1SA C1S H1SC 109.5 . . ?
H1SB C1S H1SC 109.5 . . ?
N3 C2 C21 117.0(5) . . ?
N3 C2 C3 124.3(5) . . ?
C21 C2 C3 118.4(5) . . ?
N4 C3 C31 115.3(5) . . ?
N4 C3 C2 127.9(5) . . ?
C31 C3 C2 116.8(5) . . ?
N5 C4 C41 117.2(5) . . ?
N5 C4 C411 123.3(5) . . ?
C41 C4 C411 119.6(5) . . ?
N1 C11 C12 121.5(5) . . ?
N1 C11 C1 115.5(5) . . ?
C12 C11 C1 122.9(5) . . ?
C11 C12 C13 119.2(6) . . ?
C11 C12 H12A 120.4 . . ?
C13 C12 H12A 120.4 . . ?
C14 C13 C12 119.0(6) . . ?
C14 C13 H13A 120.5 . . ?
C12 C13 H13A 120.5 . . ?
C15 C14 C13 118.5(6) . . ?
C15 C14 H14A 120.7 . . ?
C13 C14 H14A 120.7 . . ?
N1 C15 C14 122.9(6) . . ?
N1 C15 H15A 118.5 . . ?
C14 C15 H15A 118.5 . . ?
C22 C21 C26 119.5(5) . . ?
C22 C21 C2 120.3(5) . . ?
C26 C21 C2 120.2(5) . . ?
C21 C22 C23 120.3(6) . . ?
C21 C22 H22A 119.9 . . ?
C23 C22 H22A 119.9 . . ?
C24 C23 C22 119.4(6) . . ?
C24 C23 H23A 120.3 . . ?
C22 C23 H23A 120.3 . . ?
C25 C24 C23 120.5(6) . . ?
C25 C24 H24A 119.7 . . ?
C23 C24 H24A 119.7 . . ?
C24 C25 C26 120.1(6) . . ?
C24 C25 H25A 120.0 . . ?
C26 C25 H25A 120.0 . . ?
C25 C26 C21 120.2(6) . . ?
C25 C26 H26A 119.9 . . ?
C21 C26 H26A 119.9 . . ?
C32 C31 C36 119.4(5) . . ?
C32 C31 C3 120.6(5) . . ?
C36 C31 C3 119.9(5) . . ?
C31 C32 C33 119.6(6) . . ?
C31 C32 H32A 120.2 . . ?
C33 C32 H32A 120.2 . . ?
C34 C33 C32 120.9(6) . . ?
C34 C33 H33A 119.5 . . ?
C32 C33 H33A 119.5 . . ?
C33 C34 C35 120.2(6) . . ?
C33 C34 H34A 119.9 . . ?
C35 C34 H34A 119.9 . . ?
C34 C35 C36 119.4(6) . . ?
C34 C35 H35A 120.3 . . ?
C36 C35 H35A 120.3 . . ?
C31 C36 C35 120.5(6) . . ?
C31 C36 H36A 119.8 . . ?
C35 C36 H36A 119.8 . . ?
N6 C41 C42 121.0(5) . . ?
N6 C41 C4 116.1(5) . . ?
C42 C41 C4 122.8(5) . . ?
C41 C42 C43 119.5(6) . . ?
C41 C42 H42A 120.3 . . ?
C43 C42 H42A 120.3 . . ?
C44 C43 C42 119.1(6) . . ?
C44 C43 H43A 120.4 . . ?
C42 C43 H43A 120.4 . . ?
C43 C44 C45 118.6(6) . . ?
C43 C44 H44A 120.7 . . ?
C45 C44 H44A 120.7 . . ?
N6 C45 C44 123.5(6) . . ?
N6 C45 H45A 118.3 . . ?
C44 C45 H45A 118.3 . . ?
C112 C111 C116 119.4(5) . . ?
C112 C111 C1 120.5(5) . . ?
C116 C111 C1 120.0(5) . . ?
C113 C112 C111 120.3(6) . . ?
C113 C112 H11A 119.8 . . ?
C111 C112 H11A 119.8 . . ?
C112 C113 C114 119.5(6) . . ?
C112 C113 H11B 120.2 . . ?
C114 C113 H11B 120.2 . . ?
C115 C114 C113 120.4(6) . . ?
C115 C114 H11C 119.8 . . ?
C113 C114 H11C 119.8 . . ?
C116 C115 C114 119.8(6) . . ?
C116 C115 H11D 120.1 . . ?
C114 C115 H11D 120.1 . . ?
C115 C116 C111 120.5(6) . . ?
C115 C116 H11E 119.7 . . ?
C111 C116 H11E 119.7 . . ?
C412 C411 C416 119.6(6) . . ?
C412 C411 C4 121.0(5) . . ?
C416 C411 C4 119.4(5) . . ?
C411 C412 C413 119.7(6) . . ?
C411 C412 H41A 120.2 . . ?
C413 C412 H41A 120.2 . . ?
C414 C413 C412 120.2(6) . . ?
C414 C413 H41B 119.9 . . ?
C412 C413 H41B 119.9 . . ?
C415 C414 C413 119.5(6) . . ?
C415 C414 H41C 120.2 . . ?
C413 C414 H41C 120.2 . . ?
C416 C415 C414 121.0(6) . . ?
C416 C415 H41D 119.5 . . ?
C414 C415 H41D 119.5 . . ?
C415 C416 C411 119.9(6) . . ?
C415 C416 H41E 120.0 . . ?
C411 C416 H41E 120.0 . . ?
O1S Zn2 Cl3 104.72(13) . . ?
O1S Zn2 Cl2 102.73(15) . . ?
Cl3 Zn2 Cl2 116.37(8) . . ?
O1S Zn2 Cl1 105.58(14) . . ?
Cl3 Zn2 Cl1 112.89(8) . . ?
Cl2 Zn2 Cl1 112.98(7) . . ?
C1S O1S Zn2 118.4(4) . . ?
C1S O1S H1 109.5 . . ?
Zn2 O1S H1 96.5 . . ?
O2S C2S H2S1 109.5 . . ?
O2S C2S H2S2 109.5 . . ?
H2S1 C2S H2S2 109.5 . . ?
O2S C2S H2S3 109.5 . . ?
H2S1 C2S H2S3 109.5 . . ?
H2S2 C2S H2S3 109.5 . . ?
C2S O2S H2S 110(5) . . ?
O3S C3S H3S1 109.5 . . ?
O3S C3S H3S2 109.5 . . ?
H3S1 C3S H3S2 109.5 . . ?
O3S C3S H3S3 109.5 . . ?
H3S1 C3S H3S3 109.5 . . ?
H3S2 C3S H3S3 109.5 . . ?
C3S O3S H3S 116(10) . . ?
O4S C4S H4S1 109.5 . . ?
O4S C4S H4S2 109.5 . . ?
H4S1 C4S H4S2 109.5 . . ?
O4S C4S H4S3 109.5 . . ?
H4S1 C4S H4S3 109.5 . . ?
H4S2 C4S H4S3 109.5 . . ?
C4S O4S H4S 109.5 . . ?

loop_
_geom_torsion_atom_site_label_1
_geom_torsion_atom_site_label_2
_geom_torsion_atom_site_label_3
_geom_torsion_atom_site_label_4
_geom_torsion
_geom_torsion_site_symmetry_1
_geom_torsion_site_symmetry_2
_geom_torsion_site_symmetry_3
_geom_torsion_site_symmetry_4
_geom_torsion_publ_flag
C1 N2 N3 C2 -96.7(6) . . . . ?
Zn1 N2 N3 C2 81.7(5) . . . . ?
C3 N4 N5 C4 -143.6(5) . . . . ?
C3 N4 N5 Zn1 49.8(7) . . . . ?
N3 N2 C1 C11 179.6(5) . . . . ?
Zn1 N2 C1 C11 1.2(6) . . . . ?
N3 N2 C1 C111 0.8(9) . . . . ?
Zn1 N2 C1 C111 -177.6(4) . . . . ?
N2 N3 C2 C21 -177.6(4) . . . . ?
N2 N3 C2 C3 8.7(8) . . . . ?
N5 N4 C3 C31 -174.5(4) . . . . ?
N5 N4 C3 C2 7.4(9) . . . . ?
N3 C2 C3 N4 -64.6(8) . . . . ?
C21 C2 C3 N4 121.8(6) . . . . ?
N3 C2 C3 C31 117.3(6) . . . . ?
C21 C2 C3 C31 -56.3(7) . . . . ?
N4 N5 C4 C41 -162.3(5) . . . . ?
Zn1 N5 C4 C41 6.9(6) . . . . ?
N4 N5 C4 C411 15.8(8) . . . . ?
Zn1 N5 C4 C411 -175.0(4) . . . . ?
C15 N1 C11 C12 0.9(8) . . . . ?
Zn1 N1 C11 C12 -165.5(4) . . . . ?
C15 N1 C11 C1 -177.9(5) . . . . ?
Zn1 N1 C11 C1 15.6(6) . . . . ?
N2 C1 C11 N1 -11.4(7) . . . . ?
C111 C1 C11 N1 167.4(5) . . . . ?
N2 C1 C11 C12 169.7(5) . . . . ?
C111 C1 C11 C12 -11.4(9) . . . . ?
N1 C11 C12 C13 -0.9(9) . . . . ?
C1 C11 C12 C13 177.8(6) . . . . ?
C11 C12 C13 C14 0.3(9) . . . . ?
C12 C13 C14 C15 0.4(9) . . . . ?
C11 N1 C15 C14 -0.3(9) . . . . ?
Zn1 N1 C15 C14 164.5(5) . . . . ?
C13 C14 C15 N1 -0.4(9) . . . . ?
N3 C2 C21 C22 164.5(5) . . . . ?
C3 C2 C21 C22 -21.4(7) . . . . ?
N3 C2 C21 C26 -16.1(7) . . . . ?
C3 C2 C21 C26 158.0(5) . . . . ?
C26 C21 C22 C23 -1.1(8) . . . . ?
C2 C21 C22 C23 178.3(5) . . . . ?
C21 C22 C23 C24 0.4(9) . . . . ?
C22 C23 C24 C25 0.6(9) . . . . ?
C23 C24 C25 C26 -0.9(9) . . . . ?
C24 C25 C26 C21 0.2(8) . . . . ?
C22 C21 C26 C25 0.8(8) . . . . ?
C2 C21 C26 C25 -178.6(5) . . . . ?
N4 C3 C31 C32 -27.5(8) . . . . ?
C2 C3 C31 C32 150.8(5) . . . . ?
N4 C3 C31 C36 150.3(5) . . . . ?
C2 C3 C31 C36 -31.4(8) . . . . ?
C36 C31 C32 C33 -0.7(8) . . . . ?
C3 C31 C32 C33 177.1(5) . . . . ?
C31 C32 C33 C34 -0.2(9) . . . . ?
C32 C33 C34 C35 0.1(9) . . . . ?
C33 C34 C35 C36 0.8(9) . . . . ?
C32 C31 C36 C35 1.6(8) . . . . ?
C3 C31 C36 C35 -176.2(5) . . . . ?
C34 C35 C36 C31 -1.7(9) . . . . ?
C45 N6 C41 C42 -3.6(8) . . . . ?
Zn1 N6 C41 C42 168.3(4) . . . . ?
C45 N6 C41 C4 173.2(5) . . . . ?
Zn1 N6 C41 C4 -14.9(6) . . . . ?
N5 C4 C41 N6 4.5(7) . . . . ?
C411 C4 C41 N6 -173.6(5) . . . . ?
N5 C4 C41 C42 -178.7(5) . . . . ?
C411 C4 C41 C42 3.2(8) . . . . ?
N6 C41 C42 C43 2.9(8) . . . . ?
C4 C41 C42 C43 -173.7(5) . . . . ?
C41 C42 C43 C44 0.1(9) . . . . ?
C42 C43 C44 C45 -2.2(9) . . . . ?
C41 N6 C45 C44 1.4(8) . . . . ?
Zn1 N6 C45 C44 -169.6(4) . . . . ?
C43 C44 C45 N6 1.5(9) . . . . ?
N2 C1 C111 C112 130.3(6) . . . . ?
C11 C1 C111 C112 -48.4(8) . . . . ?
N2 C1 C111 C116 -48.9(8) . . . . ?
C11 C1 C111 C116 132.3(6) . . . . ?
C116 C111 C112 C113 1.9(9) . . . . ?
C1 C111 C112 C113 -177.4(6) . . . . ?
C111 C112 C113 C114 -0.2(10) . . . . ?
C112 C113 C114 C115 -1.3(10) . . . . ?
C113 C114 C115 C116 1.2(10) . . . . ?
C114 C115 C116 C111 0.5(10) . . . . ?
C112 C111 C116 C115 -2.0(9) . . . . ?
C1 C111 C116 C115 177.2(6) . . . . ?
N5 C4 C411 C412 -122.2(6) . . . . ?
C41 C4 C411 C412 55.8(8) . . . . ?
N5 C4 C411 C416 58.2(8) . . . . ?
C41 C4 C411 C416 -123.8(6) . . . . ?
C416 C411 C412 C413 0.6(9) . . . . ?
C4 C411 C412 C413 -179.0(5) . . . . ?
C411 C412 C413 C414 0.5(9) . . . . ?
C412 C413 C414 C415 -0.7(10) . . . . ?
C413 C414 C415 C416 -0.1(10) . . . . ?
C414 C415 C416 C411 1.2(9) . . . . ?
C412 C411 C416 C415 -1.4(9) . . . . ?
C4 C411 C416 C415 178.2(5) . . . . ?

_refine_diff_density_max         0.955
_refine_diff_density_min         -0.590
_refine_diff_density_rms         0.094

_shelx_res_file                  
;

    shelx.res created by SHELXL-2014/7


TITL fa002_0m in P-1
CELL  0.71073  11.8359  14.3846  14.8070   68.045   83.861   78.264
ZERR     2.00   0.0035   0.0043   0.0044    0.003    0.003    0.003
LATT   1
SFAC  C    H    N    ZN   CL   O
UNIT  84   88   18   4    6    8

omit     1   0   1
omit     2  -1   2
omit    -4  -5   2

MERG   2
FMAP   2
PLAN   10
SIZE     0.199   0.300   0.302
ACTA
BOND
BOND   $H
HTAB
isor 0.01 O3s
CONF
L.S.  30
TEMP  -148.14

WGHT    0.057100    7.302600
FVAR       0.14876
ZN1   4    0.047523    0.403231    0.102570    11.00000    0.02563    0.01350 =
         0.02464   -0.00805    0.00281   -0.00545
N1    3   -0.038167    0.278926    0.194272    11.00000    0.02422    0.01561 =
         0.02795   -0.00819    0.00240   -0.00370
N2    3    0.113159    0.282478    0.050354    11.00000    0.01976    0.01951 =
         0.01925   -0.00906    0.00118   -0.00425
N3    3    0.201871    0.295002   -0.019680    11.00000    0.02175    0.01222 =
         0.02407   -0.00833    0.00379   -0.00384
N4    3    0.307690    0.269427    0.181600    11.00000    0.02239    0.01287 =
         0.02778   -0.00616   -0.00079   -0.00184
N5    3    0.225619    0.357727    0.165076    11.00000    0.02574    0.01653 =
         0.01859   -0.00973    0.00389   -0.00152
N6    3    0.041565    0.491254    0.187123    11.00000    0.02952    0.01390 =
         0.01821   -0.00457    0.00403   -0.00291
N7    3   -0.111156    0.478769    0.028315    11.00000    0.02988    0.01120 =
         0.02371   -0.00689    0.00193   -0.00526
N8    3   -0.182426    0.436053    0.023692    11.00000    0.03670    0.02540 =
         0.02261   -0.00031    0.00844   -0.00169
N9    3   -0.256536    0.394115    0.018349    11.00000    0.05539    0.06866 =
         0.04519   -0.01209    0.00748   -0.04891
C1    1    0.070467    0.199559    0.086860    11.00000    0.02092    0.01294 =
         0.02694   -0.00556    0.00104   -0.00660
C1S   1    0.636364    0.876901    0.540898    11.00000    0.05606    0.04439 =
         0.05840   -0.02370    0.01571    0.00060
AFIX  33
H1SA  2    0.592831    0.939116    0.549012    11.00000   -1.50000
H1SB  2    0.584560    0.844230    0.519921    11.00000   -1.50000
H1SC  2    0.669490    0.830090    0.603047    11.00000   -1.50000
AFIX   0
C2    1    0.305506    0.278009    0.009264    11.00000    0.02674    0.01130 =
         0.02398   -0.00826    0.00364   -0.00484
C3    1    0.338287    0.231946    0.114517    11.00000    0.01932    0.01781 =
         0.02861   -0.01204    0.00345   -0.00991
C4    1    0.243861    0.418316    0.206843    11.00000    0.02798    0.01381 =
         0.02252   -0.00391    0.00355   -0.00406
C11   1   -0.024073    0.200540    0.161919    11.00000    0.01973    0.01163 =
         0.02305   -0.00240    0.00105   -0.00285
C12   1   -0.092046    0.126202    0.198125    11.00000    0.03133    0.02131 =
         0.03477   -0.00993    0.00142   -0.00811
AFIX  43
H12A  2   -0.081732    0.072360    0.173944    11.00000   -1.20000
AFIX   0
C13   1   -0.176024    0.131131    0.270627    11.00000    0.03085    0.02191 =
         0.04292   -0.00716    0.00830   -0.00762
AFIX  43
H13A  2   -0.223460    0.080594    0.296680    11.00000   -1.20000
AFIX   0
C14   1   -0.189225    0.210880    0.304094    11.00000    0.02861    0.02416 =
         0.03197   -0.00331    0.01262   -0.00149
AFIX  43
H14A  2   -0.245442    0.215864    0.353684    11.00000   -1.20000
AFIX   0
C15   1   -0.118758    0.282988    0.263692    11.00000    0.02714    0.02096 =
         0.02771   -0.00857    0.00104    0.00135
AFIX  43
H15A  2   -0.128088    0.337878    0.286329    11.00000   -1.20000
AFIX   0
C21   1    0.399719    0.295918   -0.067635    11.00000    0.02444    0.00905 =
         0.02354   -0.00520    0.00261   -0.00058
C22   1    0.508096    0.303267   -0.045699    11.00000    0.02911    0.01415 =
         0.02901   -0.00943    0.00418   -0.00418
AFIX  43
H22A  2    0.521739    0.298714    0.018016    11.00000   -1.20000
AFIX   0
C23   1    0.597581    0.317402   -0.117369    11.00000    0.03244    0.02322 =
         0.04015   -0.01746    0.00429   -0.01209
AFIX  43
H23A  2    0.671799    0.321979   -0.102272    11.00000   -1.20000
AFIX   0
C24   1    0.576473    0.324639   -0.210726    11.00000    0.03289    0.02057 =
         0.03656   -0.01323    0.01096   -0.01277
AFIX  43
H24A  2    0.636862    0.333572   -0.259272    11.00000   -1.20000
AFIX   0
C25   1    0.468241    0.318924   -0.233342    11.00000    0.03475    0.02475 =
         0.02674   -0.01282    0.00923   -0.01173
AFIX  43
H25A  2    0.454323    0.324901   -0.297459    11.00000   -1.20000
AFIX   0
C26   1    0.379729    0.304424   -0.162235    11.00000    0.02846    0.01343 =
         0.03804   -0.01365   -0.00325   -0.00072
AFIX  43
H26A  2    0.305581    0.300286   -0.177885    11.00000   -1.20000
AFIX   0
C31   1    0.418723    0.131929    0.145139    11.00000    0.02487    0.01654 =
         0.02572   -0.00723    0.00568   -0.00529
C32   1    0.493337    0.105135    0.220887    11.00000    0.03134    0.02144 =
         0.02717   -0.00923    0.00067   -0.00879
AFIX  43
H32A  2    0.496167    0.151728    0.251840    11.00000   -1.20000
AFIX   0
C33   1    0.563994    0.009343    0.251084    11.00000    0.02874    0.02636 =
         0.02742   -0.00227   -0.00350   -0.00527
AFIX  43
H33A  2    0.615062   -0.008862    0.302686    11.00000   -1.20000
AFIX   0
C34   1    0.560691   -0.059291    0.207009    11.00000    0.02908    0.01745 =
         0.03300   -0.00491    0.00282   -0.00177
AFIX  43
H34A  2    0.609244   -0.124229    0.228466    11.00000   -1.20000
AFIX   0
C35   1    0.486940   -0.033819    0.131735    11.00000    0.03317    0.01260 =
         0.03527   -0.00991    0.01048   -0.00245
AFIX  43
H35A  2    0.483847   -0.081320    0.101911    11.00000   -1.20000
AFIX   0
C36   1    0.416685    0.062798    0.099754    11.00000    0.02280    0.02477 =
         0.02475   -0.01041    0.00687   -0.00686
AFIX  43
H36A  2    0.367393    0.081355    0.046886    11.00000   -1.20000
AFIX   0
C41   1    0.144928    0.495660    0.216669    11.00000    0.02800    0.01705 =
         0.01541   -0.00433    0.00473   -0.00613
C42   1    0.153508    0.565871    0.257974    11.00000    0.02737    0.02150 =
         0.03067   -0.01124    0.00361   -0.00816
AFIX  43
H42A  2    0.226531    0.570349    0.275580    11.00000   -1.20000
AFIX   0
C43   1    0.053677    0.630150    0.273543    11.00000    0.04114    0.02161 =
         0.03583   -0.01952    0.00367   -0.00204
AFIX  43
H43A  2    0.058197    0.678711    0.301707    11.00000   -1.20000
AFIX   0
C44   1   -0.050664    0.622074    0.247603    11.00000    0.03169    0.02126 =
         0.02758   -0.01292    0.00203    0.00505
AFIX  43
H44A  2   -0.119934    0.663200    0.259454    11.00000   -1.20000
AFIX   0
C45   1   -0.052928    0.552888    0.203884    11.00000    0.02767    0.02377 =
         0.02386   -0.00552   -0.00039   -0.00326
AFIX  43
H45A  2   -0.125211    0.548705    0.184655    11.00000   -1.20000
AFIX   0
C111  1    0.112152    0.107985    0.059122    11.00000    0.02529    0.01935 =
         0.03442   -0.01262    0.00126   -0.00805
C112  1    0.138631    0.011482    0.130518    11.00000    0.03023    0.02262 =
         0.03372   -0.00935    0.00356   -0.00718
AFIX  43
H11A  2    0.127157    0.003127    0.197400    11.00000   -1.20000
AFIX   0
C113  1    0.181686   -0.072518    0.104451    11.00000    0.04505    0.01849 =
         0.04141   -0.01242   -0.00200   -0.00226
AFIX  43
H11B  2    0.199965   -0.138274    0.153232    11.00000   -1.20000
AFIX   0
C114  1    0.197957   -0.059713    0.005995    11.00000    0.04824    0.03244 =
         0.04966   -0.02663    0.00658   -0.01237
AFIX  43
H11C  2    0.228934   -0.116779   -0.012190    11.00000   -1.20000
AFIX   0
C115  1    0.169179    0.035736   -0.065290    11.00000    0.04653    0.03164 =
         0.02982   -0.01480    0.01022   -0.01737
AFIX  43
H11D  2    0.179045    0.043904   -0.132189    11.00000   -1.20000
AFIX   0
C116  1    0.126086    0.119033   -0.038848    11.00000    0.03429    0.02793 =
         0.03028   -0.01239    0.00774   -0.01432
AFIX  43
H11E  2    0.105783    0.184366   -0.087813    11.00000   -1.20000
AFIX   0
C411  1    0.357463    0.410682    0.247148    11.00000    0.02147    0.01670 =
         0.03459   -0.01078    0.00041   -0.00666
C412  1    0.366285    0.396117    0.344690    11.00000    0.03385    0.01969 =
         0.03064   -0.01038    0.00216   -0.00545
AFIX  43
H41A  2    0.299879    0.389764    0.387187    11.00000   -1.20000
AFIX   0
C413  1    0.472932    0.390903    0.379671    11.00000    0.03805    0.03016 =
         0.03721   -0.01294   -0.00738   -0.00537
AFIX  43
H41B  2    0.479353    0.380437    0.446314    11.00000   -1.20000
AFIX   0
C414  1    0.569816    0.400938    0.317554    11.00000    0.02773    0.03545 =
         0.06523   -0.02486   -0.01106   -0.00035
AFIX  43
H41C  2    0.642382    0.398156    0.341259    11.00000   -1.20000
AFIX   0
C415  1    0.560071    0.414979    0.221154    11.00000    0.02826    0.03116 =
         0.05064   -0.02138    0.00567   -0.00733
AFIX  43
H41D  2    0.626436    0.421993    0.178636    11.00000   -1.20000
AFIX   0
C416  1    0.455967    0.418978    0.185666    11.00000    0.02808    0.02252 =
         0.03614   -0.01540    0.00469   -0.00424
AFIX  43
H41E  2    0.450936    0.427377    0.119376    11.00000   -1.20000
AFIX   0

ZN2   4    0.834351    0.786231    0.435741    11.00000    0.04135    0.02058 =
         0.02750   -0.00925    0.00330   -0.00444
CL1   5    0.926133    0.685647    0.574446    11.00000    0.03928    0.03711 =
         0.03504    0.00102   -0.00686   -0.01178
CL2   5    0.710073    0.711546    0.395359    11.00000    0.04134    0.04280 =
         0.03858   -0.01792   -0.00271   -0.00651
CL3   5    0.953107    0.863826    0.316797    11.00000    0.07737    0.02222 =
         0.04426   -0.01073    0.02003   -0.01424
O1S   6    0.727600    0.902225    0.468618    11.00000    0.05312    0.02843 =
         0.03509   -0.01303    0.00569   -0.00283
AFIX 147
H1    2    0.778679    0.919642    0.491066    11.00000   -1.50000
AFIX   0
C2S   1   -0.358057    0.161466    0.619139    11.00000    0.07985    0.06248 =
         0.06594   -0.02891    0.03189   -0.01468
AFIX 137
H2S1  2   -0.320136    0.159585    0.675635    11.00000   -1.50000
H2S2  2   -0.379685    0.095167    0.632716    11.00000   -1.50000
H2S3  2   -0.427473    0.214321    0.606084    11.00000   -1.50000
AFIX   0
dfix 0.84 o2s h2s o3s h3s
O2S   6   -0.280423    0.183862    0.535814    11.00000    0.05441    0.04473 =
         0.04602   -0.02011    0.01321   -0.00848
H2S   2   -0.248145    0.232013    0.532120    11.00000   -1.50000
C3S   1    0.214110    0.555147    0.514737    11.00000    0.07342    0.04265 =
         0.09580   -0.03152   -0.01779   -0.00175
AFIX 137
H3S1  2    0.294389    0.538039    0.493578    11.00000   -1.50000
H3S2  2    0.164739    0.522768    0.490919    11.00000   -1.50000
H3S3  2    0.208318    0.530585    0.586068    11.00000   -1.50000
AFIX   0
O3S   6    0.178334    0.660631    0.477197    11.00000    0.06394    0.04843 =
         0.25548   -0.05627    0.02733   -0.01348
H3S   2    0.106794    0.681589    0.471673    11.00000   -1.50000

C4S   1    0.898409    0.953512    0.606302    11.00000    0.07426    0.04972 =
         0.08524   -0.03396   -0.03450    0.01240
AFIX 137
H4S1  2    0.947659    0.995235    0.617162    11.00000   -1.50000
H4S2  2    0.946567    0.892600    0.598854    11.00000   -1.50000
H4S3  2    0.844347    0.933169    0.662121    11.00000   -1.50000
AFIX   0
O4S   6    0.836448    1.010018    0.521635    11.00000    0.07383    0.03923 =
         0.05188   -0.02553   -0.00577   -0.00046
AFIX 147
H4S   2    0.814385    1.070262    0.519011    11.00000   -1.50000
AFIX   0
HKLF    4

REM  fa002_0m in P-1
REM R1 =  0.0483 for    4305 Fo > 4sig(Fo)  and  0.0648 for all    5424 data
REM    552 parameters refined using      8 restraints

END

WGHT      0.0572      7.3619

REM Highest difference peak  0.955,  deepest hole -0.590,  1-sigma level  0.094
Q1    1   0.9265  0.8295  0.4637  11.00000  0.05    0.96
Q2    1   0.1960  0.6429  0.5558  11.00000  0.05    0.94
Q3    1   0.1464  0.4325  0.1390  11.00000  0.05    0.84
Q4    1  -0.0563  0.3813  0.0720  11.00000  0.05    0.65
Q5    1   0.0352  0.4626  0.1443  11.00000  0.05    0.58
Q6    1   0.0768  0.3403  0.0709  11.00000  0.05    0.56
Q7    1   0.8572  0.8363  0.3315  11.00000  0.05    0.50
Q8    1  -0.0249  0.4660  0.0669  11.00000  0.05    0.50
Q9    1   0.7830  0.8475  0.3833  11.00000  0.05    0.49
Q10   1   0.9059  1.1034  0.5719  11.00000  0.05    0.49
;
_shelx_res_checksum              2098
